# Supplementary material for: Fraisinib: a calixpyrrole derivative reducing A549 cell-derived NSCLC tumor in vivo acts as a ligand of the glycine-tRNA synthase, a new molecular target in oncology
Source: Front Pharmacol. 2024 Jan 3;14:1258108. doi: 10.3389/fphar.2023.1258108 (PMC10791888; doi:10.3389/fphar.2023.1258108)
Supplement: Supplementary file 1 [file Table1.XLSX]

## Sheet: Table S1
Table S1. Differentially expressed proteins in A546 cell treated with Fraisinib for 24, 48 or 72h compared to untreated cells named respectively as DEP24h, DEP48h and DEP72h.
DEP24h							DEP48h							DEP72h
Gene Symbol	Accession	Description	LogFC	Adj. P-Value	note		Gene Symbol	Accession	Description	LogFC	Adj. P-Value	note		Gene Symbol	Accession	Description	LogFC	Adj. P-Value	note
HDAC6	Q9UBN7	Histone deacetylase 6 [OS=Homo sapiens]	-2.60823	0.010282	GARS1 interactor		HARS1	P12081	Histidine--tRNA ligase, cytoplasmic [OS=Homo sapiens]	-2.25154	0.00353295	GARS1 interactor		PSME2	Q9UL46	Proteasome activator complex subunit 2 [OS=Homo sapiens]	6.64386	9.85249e-17	GARS1 interactor
HSPBP1	Q9NZL4	Hsp70-binding protein 1 [OS=Homo sapiens]	-6.64386	1.04263e-16	GARS1 interactor		OTUB1	Q96FW1	Ubiquitin thioesterase OTUB1 [OS=Homo sapiens]	4.11128	0.00282793	GARS1 interactor		SARS1	P49591	Serine--tRNA ligase, cytoplasmic [OS=Homo sapiens]	6.64386	9.85249e-17	GARS1 interactor
ASNS	P08243	Asparagine synthetase [glutamine-hydrolyzing] [OS=Homo sapiens]	4.69577	3.07623e-06	GARS1 interactor		OFD1	O75665	Oral-facial-digital syndrome 1 protein [OS=Homo sapiens]	-5.1078	1.29829e-14	GARS1 interactor		AAR2	Q9Y312	Protein AAR2 homolog [OS=Homo sapiens]	2.96292	0.045692	GARS1 interactor
TOM1	O60784	Target of Myb protein 1 [OS=Homo sapiens]	6.64386	1.04263e-16	GARS1 interactor		PSMB3	P49720	Proteasome subunit beta type-3 [OS=Homo sapiens]	4.12226	0.0175947			PSMC3	P17980	26S proteasome regulatory subunit 6A [OS=Homo sapiens]	2.38515	0.000973736	GARS1 interactor
A2M	P01023	Alpha-2-macroglobulin [OS=Homo sapiens]	-1.36587	0.0201163			PSMD7	P51665	26S proteasome non-ATPase regulatory subunit 7 [OS=Homo sapiens]	-1.73216	0.00757574			VIRMA	Q69YN4	Protein virilizer homolog [OS=Homo sapiens]	-3.17137	0.0404053	GARS1 interactor
ABCB10	Q9NRK6	ATP-binding cassette sub-family B member 10, mitochondrial [OS=Homo sapiens]	-6.64386	1.04263e-16			PSMF1	Q92530	Proteasome inhibitor PI31 subunit [OS=Homo sapiens]	6.64386	8.39379e-17			HSPBP1	Q9NZL4	Hsp70-binding protein 1 [OS=Homo sapiens]	-6.64386	9.85249e-17	GARS1 interactor
ABCC11	Q96J66	ATP-binding cassette sub-family C member 11 [OS=Homo sapiens]	-6.64386	1.04263e-16			APIP	Q96GX9	Methylthioribulose-1-phosphate dehydratase [OS=Homo sapiens]	6.05411	1.4916e-06			ARHGEF18	Q6ZSZ5	Rho guanine nucleotide exchange factor 18 [OS=Homo sapiens]	6.64386	9.85249e-17
ABCF3	Q9NUQ8	ATP-binding cassette sub-family F member 3 [OS=Homo sapiens]	-6.64386	1.04263e-16			BAD	Q92934	Bcl2-associated agonist of cell death [OS=Homo sapiens]	-6.64386	8.39379e-17			ATG13	O75143	Autophagy-related protein 13 [OS=Homo sapiens]	6.64386	9.85249e-17
ACD	Q96AP0	Adrenocortical dysplasia protein homolog [OS=Homo sapiens]	-6.64386	1.04263e-16			CYCS	P99999	Cytochrome c [OS=Homo sapiens]	6.64386	8.39379e-17			BABAM2	Q9NXR7	BRISC and BRCA1-A complex member 2 [OS=Homo sapiens]	6.64386	9.85249e-17
ACOT1	Q86TX2	Acyl-coenzyme A thioesterase 1 [OS=Homo sapiens]	-1.53952	0.007641			DFFA	O00273	DNA fragmentation factor subunit alpha [OS=Homo sapiens]	6.64386	8.39379e-17			BCAR3	O75815	Breast cancer anti-estrogen resistance protein 3 [OS=Homo sapiens]	6.64386	9.85249e-17
ACTR10	Q9NZ32	Actin-related protein 10 [OS=Homo sapiens]	-6.64386	1.04263e-16			IFNGR1	P15260	Interferon gamma receptor 1 [OS=Homo sapiens]	5.05333	0.00209568			ACOX3	O15254	Peroxisomal acyl-coenzyme A oxidase 3 [OS=Homo sapiens]	6.64386	9.85249e-17
ACTR1B	P42025	Beta-centractin [OS=Homo sapiens]	-6.64386	1.04263e-16			MAP2K1	Q02750	Dual specificity mitogen-activated protein kinase kinase 1 [OS=Homo sapiens]	-6.64386	8.39379e-17			ATG4B	Q9Y4P1	Cysteine protease ATG4B [OS=Homo sapiens]	6.64386	9.85249e-17
ADA	P00813	Adenosine deaminase [OS=Homo sapiens]	-5.71786	1.04263e-16			MAPK3	P27361	Mitogen-activated protein kinase 3 [OS=Homo sapiens]	6.64386	8.39379e-17			SMARCC1	Q92922	SWI/SNF complex subunit SMARCC1 [OS=Homo sapiens]	6.64386	9.85249e-17
ADAR	P55265	Double-stranded RNA-specific adenosine deaminase [OS=Homo sapiens]	-1.14561	0.021362			NFKBIB	Q15653	NF-kappa-B inhibitor beta [OS=Homo sapiens]	-6.64386	8.39379e-17			DHRS3	O75911	Short-chain dehydrogenase/reductase 3 [OS=Homo sapiens]	-3.62593	0.00322093
ADGRL2	O95490	Adhesion G protein-coupled receptor L2 [OS=Homo sapiens]	-6.64386	1.04263e-16			PSEN1	P49768	Presenilin-1 [OS=Homo sapiens]	-6.64386	8.39379e-17			MYO15A	Q9UKN7	Unconventional myosin-XV [OS=Homo sapiens]	4.12391	6.63643e-08
ADK	P55263	Adenosine kinase [OS=Homo sapiens]	-6.64386	1.04263e-16			TGFB2	P61812	Transforming growth factor beta-2 proprotein [OS=Homo sapiens]	-6.64386	8.39379e-17			GAN	Q9H2C0	Gigaxonin [OS=Homo sapiens]	2.82232	0.0105802
AIDA	Q96BJ3	Axin interactor, dorsalization-associated protein [OS=Homo sapiens]	-6.64386	1.04263e-16			TNFRSF10A	O00220	Tumor necrosis factor receptor superfamily member 10A [OS=Homo sapiens]	-6.64386	8.39379e-17			CPPED1	Q9BRF8	Serine/threonine-protein phosphatase CPPED1 [OS=Homo sapiens]	2.68122	6.41891e-05
AIFM2	Q9BRQ8	Ferroptosis suppressor protein 1 [OS=Homo sapiens]	-2.94342	0.00918872			TNFRSF10B	O14763	Tumor necrosis factor receptor superfamily member 10B [OS=Homo sapiens]	-6.64386	8.39379e-17			ACTG1	P63261	Actin, cytoplasmic 2 [OS=Homo sapiens]	2.07485	0.0121847
AK1	P00568	Adenylate kinase isoenzyme 1 [OS=Homo sapiens]	-6.64386	1.04263e-16			TNFRSF1A	P19438	Tumor necrosis factor receptor superfamily member 1A [OS=Homo sapiens]	-3.52284	0.00015251			AP1G1	O43747	AP-1 complex subunit gamma-1 [OS=Homo sapiens]	2.05901	0.000187928
AKR7A2	O43488	Aflatoxin B1 aldehyde reductase member 2 [OS=Homo sapiens]	-6.64386	1.04263e-16			CASP7	P55210	Caspase-7 [OS=Homo sapiens]	-6.64386	8.39379e-17			SP100	P23497	Nuclear autoantigen Sp-100 [OS=Homo sapiens]	-6.64386	9.85249e-17
ALDH1B1	P30837	Aldehyde dehydrogenase X, mitochondrial [OS=Homo sapiens]	-1.51046	0.000446808			BLK	P51451	Tyrosine-protein kinase Blk [OS=Homo sapiens]	-6.64386	8.39379e-17			TNFRSF1A	P19438	Tumor necrosis factor receptor superfamily member 1A [OS=Homo sapiens]	-6.64386	9.85249e-17
ALDH3A1	P30838	Aldehyde dehydrogenase, dimeric NADP-preferring [OS=Homo sapiens]	-1.07704	0.0373621			BNIP3	Q12983	BCL2/adenovirus E1B 19 kDa protein-interacting protein 3 [OS=Homo sapiens]	-6.64386	8.39379e-17			BICD2	Q8TD16	Protein bicaudal D homolog 2 [OS=Homo sapiens]	-6.64386	9.85249e-17
AMACR	Q9UHK6	Alpha-methylacyl-CoA racemase [OS=Homo sapiens]	-6.64386	1.04263e-16			CDK5	Q00535	Cyclin-dependent-like kinase 5 [OS=Homo sapiens]	-6.64386	8.39379e-17			CC2D1A	Q6P1N0	Coiled-coil and C2 domain-containing protein 1A [OS=Homo sapiens]	-6.64386	9.85249e-17
ANAPC10	Q9UM13	Anaphase-promoting complex subunit 10 [OS=Homo sapiens]	-6.64386	1.04263e-16			CFL2	Q9Y281	Cofilin-2 [OS=Homo sapiens]	-2.55639	0.0192381			XIAP	P98170	E3 ubiquitin-protein ligase XIAP [OS=Homo sapiens]	-6.64386	9.85249e-17
AP1M1	Q9BXS5	AP-1 complex subunit mu-1 [OS=Homo sapiens]	-3.42663	0.0150406			GSDMD	P57764	Gasdermin-D [OS=Homo sapiens]	-6.64386	8.39379e-17			CNOT7	Q9UIV1	CCR4-NOT transcription complex subunit 7 [OS=Homo sapiens]	6.64386	9.85249e-17
AP3B1	O00203	AP-3 complex subunit beta-1 [OS=Homo sapiens]	-1.74662	0.0434834			NMI	Q13287	N-myc-interactor [OS=Homo sapiens]	-6.64386	8.39379e-17			FKBP11	Q9NYL4	Peptidyl-prolyl cis-trans isomerase FKBP11 [OS=Homo sapiens]	6.64386	9.85249e-17
API5	Q9BZZ5	Apoptosis inhibitor 5 [OS=Homo sapiens]	-1.24127	0.0424291			PLD1	Q13393	Phospholipase D1 [OS=Homo sapiens]	6.64386	8.39379e-17			RERE	Q9P2R6	Arginine-glutamic acid dipeptide repeats protein [OS=Homo sapiens]	6.64386	9.85249e-17
ARAF	P10398	Serine/threonine-protein kinase A-Raf [OS=Homo sapiens]	-4.29336	1.04263e-16			PRKAR1B	P31321	cAMP-dependent protein kinase type I-beta regulatory subunit [OS=Homo sapiens]	6.64386	8.39379e-17			C18orf21	Q32NC0	UPF0711 protein C18orf21 [OS=Homo sapiens]	4.77621	0.000349981
ARCN1	P48444	Coatomer subunit delta [OS=Homo sapiens]	-1.13924	0.035678			RAP1A	P62834	Ras-related protein Rap-1A [OS=Homo sapiens]	6.64386	8.39379e-17			UBXN8	O00124	UBX domain-containing protein 8 [OS=Homo sapiens]	3.10769	0.0365599
ARHGAP5	Q13017	Rho GTPase-activating protein 5 [OS=Homo sapiens]	-6.64386	1.04263e-16			TOLLIP	Q9H0E2	Toll-interacting protein [OS=Homo sapiens]	-2.01159	0.00116976			CHD8	Q9HCK8	Chromodomain-helicase-DNA-binding protein 8 [OS=Homo sapiens]	1.78534	0.0288509
ARHGEF18	Q6ZSZ5	Rho guanine nucleotide exchange factor 18 [OS=Homo sapiens]	-6.64386	1.04263e-16			COPS8	Q99627	COP9 signalosome complex subunit 8 [OS=Homo sapiens]	-6.64386	8.39379e-17			FAM83G	A6ND36	Protein FAM83G [OS=Homo sapiens]	-2.36587	0.00933675
ARSA	P15289	Arylsulfatase A [OS=Homo sapiens]	-6.64386	1.04263e-16			H2AX	P16104	Histone H2AX [OS=Homo sapiens]	2.8474	0.00811006			ARHGEF12	Q9NZN5	Rho guanine nucleotide exchange factor 12 [OS=Homo sapiens]	-6.64386	9.85249e-17
ATG13	O75143	Autophagy-related protein 13 [OS=Homo sapiens]	-6.64386	1.04263e-16			RAD23A	P54725	UV excision repair protein RAD23 homolog A [OS=Homo sapiens]	6.64386	8.39379e-17			ARSD	P51689	Arylsulfatase D [OS=Homo sapiens]	-6.64386	9.85249e-17
ATG7	O95352	Ubiquitin-like modifier-activating enzyme ATG7 [OS=Homo sapiens]	-3.25154	0.0166652			ADPRS	Q9NX46	ADP-ribose glycohydrolase ARH3 [OS=Homo sapiens]	3.89772	0.0478985			BRD7	Q9NPI1	Bromodomain-containing protein 7 [OS=Homo sapiens]	-6.64386	9.85249e-17
ATP2A3	Q93084	Sarcoplasmic/endoplasmic reticulum calcium ATPase 3 [OS=Homo sapiens]	-6.64386	1.04263e-16			AK1	P00568	Adenylate kinase isoenzyme 1 [OS=Homo sapiens]	-6.64386	8.39379e-17			GTF2E2	P29084	Transcription initiation factor IIE subunit beta [OS=Homo sapiens]	-6.64386	9.85249e-17
ATP5PB	P24539	ATP synthase F(0) complex subunit B1, mitochondrial [OS=Homo sapiens]	-2.38082	7.3e-08			ANAPC1	Q9H1A4	Anaphase-promoting complex subunit 1 [OS=Homo sapiens]	6.64386	8.39379e-17			PLD1	Q13393	Phospholipase D1 [OS=Homo sapiens]	-6.64386	9.85249e-17
ATP6AP2	O75787	Renin receptor [OS=Homo sapiens]	-6.64386	1.04263e-16			BABAM2	Q9NXR7	BRISC and BRCA1-A complex member 2 [OS=Homo sapiens]	4.32085	0.037139			RASA1	P20936	Ras GTPase-activating protein 1 [OS=Homo sapiens]	-6.64386	9.85249e-17
ATP6V0D1	P61421	V-type proton ATPase subunit d 1 [OS=Homo sapiens]	-3.01159	0.000900286			CBX8	Q9HC52	Chromobox protein homolog 8 [OS=Homo sapiens]	-6.64386	8.39379e-17			TP53BP2	Q13625	Apoptosis-stimulating of p53 protein 2 [OS=Homo sapiens]	-6.64386	9.85249e-17
BICD2	Q8TD16	Protein bicaudal D homolog 2 [OS=Homo sapiens]	-6.64386	1.04263e-16			DAD1	P61803	Dolichyl-diphosphooligosaccharide--protein glycosyltransferase subunit DAD1 [OS=Homo sapiens]	2.64893	0.0318515			YIPF5	Q969M3	Protein YIPF5 [OS=Homo sapiens]	3.06729	0.0347343
BLK	P51451	Tyrosine-protein kinase Blk [OS=Homo sapiens]	-6.64386	1.04263e-16			E2F4	Q16254	Transcription factor E2F4 [OS=Homo sapiens]	6.64386	8.39379e-17			ISCA1	Q9BUE6	Iron-sulfur cluster assembly 1 homolog, mitochondrial [OS=Homo sapiens]	2.05797	0.0435567
BUD31	P41223	Protein BUD31 homolog [OS=Homo sapiens]	-3.79586	0.0160721			ERCC5	P28715	DNA excision repair protein ERCC-5 [OS=Homo sapiens]	6.64386	8.39379e-17			CD68	P34810	Macrosialin [OS=Homo sapiens]	6.64386	9.85249e-17
C11orf98	E9PRG8	Uncharacterized protein C11orf98 [OS=Homo sapiens]	-6.64386	1.04263e-16			FEN1	P39748	Flap endonuclease 1 [OS=Homo sapiens]	-2.12658	0.0069601			EPS15	P42566	Epidermal growth factor receptor substrate 15 [OS=Homo sapiens]	6.64386	9.85249e-17
C19orf47	Q8N9M1	Uncharacterized protein C19orf47 [OS=Homo sapiens]	-6.64386	1.04263e-16			GTF2F2	P13984	General transcription factor IIF subunit 2 [OS=Homo sapiens]	6.64386	8.39379e-17			ERF	P50548	ETS domain-containing transcription factor ERF [OS=Homo sapiens]	6.64386	9.85249e-17
C1GALT1C1	Q96EU7	C1GALT1-specific chaperone 1 [OS=Homo sapiens]	-6.64386	1.04263e-16			H2AC6	Q93077	Histone H2A type 1-C [OS=Homo sapiens]	-6.64386	8.39379e-17			LYN	P07948	Tyrosine-protein kinase Lyn [OS=Homo sapiens]	6.64386	9.85249e-17
C5orf22	Q49AR2	UPF0489 protein C5orf22 [OS=Homo sapiens]	-6.64386	1.04263e-16			HIRA	P54198	Protein HIRA [OS=Homo sapiens]	6.64386	8.39379e-17			PTPMT1	Q8WUK0	Phosphatidylglycerophosphatase and protein-tyrosine phosphatase 1 [OS=Homo sapiens]	6.64386	9.85249e-17
CASD1	Q96PB1	N-acetylneuraminate 9-O-acetyltransferase [OS=Homo sapiens]	-6.64386	1.04263e-16			HMGA1	P17096	High mobility group protein HMG-I/HMG-Y [OS=Homo sapiens]	1.70487	0.0129191			PUM2	Q8TB72	Pumilio homolog 2 [OS=Homo sapiens]	6.64386	9.85249e-17
CASP7	P55210	Caspase-7 [OS=Homo sapiens]	-6.64386	1.04263e-16			ITGA11	Q9UKX5	Integrin alpha-11 [OS=Homo sapiens]	-3.45799	0.0388482			C20orf27	Q9GZN8	UPF0687 protein C20orf27 [OS=Homo sapiens]	4.19606	0.00209589
CBX1	P83916	Chromobox protein homolog 1 [OS=Homo sapiens]	-2.05289	0.00438268			KPNA6	O60684	Importin subunit alpha-7 [OS=Homo sapiens]	-1.96016	0.0192439			CNTNAP3	Q9BZ76	Contactin-associated protein-like 3 [OS=Homo sapiens]	3.25807	0.00923454
CBX8	Q9HC52	Chromobox protein homolog 8 [OS=Homo sapiens]	-6.64386	1.04263e-16			MDC1	Q14676	Mediator of DNA damage checkpoint protein 1 [OS=Homo sapiens]	6.64386	8.39379e-17			RTRAF	Q9Y224	RNA transcription, translation and transport factor protein [OS=Homo sapiens]	3.25263	0.000108841
CCNL2	Q96S94	Cyclin-L2 [OS=Homo sapiens]	-6.64386	1.04263e-16			MSH3	P20585	DNA mismatch repair protein Msh3 [OS=Homo sapiens]	-3.60823	6.96641e-10			ADGRL2	O95490	Adhesion G protein-coupled receptor L2 [OS=Homo sapiens]	2.86552	1.22862e-08
CCNT1	O60563	Cyclin-T1 [OS=Homo sapiens]	-3.23786	0.0375234			NELFA	Q9H3P2	Negative elongation factor A [OS=Homo sapiens]	6.64386	8.39379e-17			TSPAN4	O14817	Tetraspanin-4 [OS=Homo sapiens]	2.67965	0.00322093
CCNY	Q8ND76	Cyclin-Y [OS=Homo sapiens]	-2.59074	0.0442358			NOTCH2	Q04721	Neurogenic locus notch homolog protein 2 [OS=Homo sapiens]	-6.64386	8.39379e-17			ARID2	Q68CP9	AT-rich interactive domain-containing protein 2 [OS=Homo sapiens]	2.20195	0.00189715
CD2AP	Q9Y5K6	CD2-associated protein [OS=Homo sapiens]	-6.64386	1.04263e-16			NSD2	O96028	Histone-lysine N-methyltransferase NSD2 [OS=Homo sapiens]	4.94097	0.00536609			SMPD4	Q9NXE4	Sphingomyelin phosphodiesterase 4 [OS=Homo sapiens]	2.13159	0.0361062
CDC16	Q13042	Cell division cycle protein 16 homolog [OS=Homo sapiens]	-2.88897	0.0463121			NUP58	Q9BVL2	Nucleoporin p58/p45 [OS=Homo sapiens]	-2.93236	0.0363927			RPS10	P46783	40S ribosomal protein S10 [OS=Homo sapiens]	1.60834	0.0100936
CDC42SE2	Q9NRR3	CDC42 small effector protein 2 [OS=Homo sapiens]	-6.64386	1.04263e-16			OSMR	Q99650	Oncostatin-M-specific receptor subunit beta [OS=Homo sapiens]	6.64386	8.39379e-17			MRPL15	Q9P015	39S ribosomal protein L15, mitochondrial [OS=Homo sapiens]	-1.08009	0.0454141
CDIPT	O14735	CDP-diacylglycerol--inositol 3-phosphatidyltransferase [OS=Homo sapiens]	-4.96578	1.04263e-16			POLA1	P09884	DNA polymerase alpha catalytic subunit [OS=Homo sapiens]	-6.64386	8.39379e-17			LMF2	Q9BU23	Lipase maturation factor 2 [OS=Homo sapiens]	-1.70369	0.000814712
CDK4	P11802	Cyclin-dependent kinase 4 [OS=Homo sapiens]	-6.64386	1.04263e-16			POLR3A	O14802	DNA-directed RNA polymerase III subunit RPC1 [OS=Homo sapiens]	-6.64386	8.39379e-17			TMEM126A	Q9H061	Transmembrane protein 126A [OS=Homo sapiens]	-2.54793	0.00235615
CDSN	Q15517	Corneodesmosin [OS=Homo sapiens]	-6.64386	1.04263e-16			POLR3B	Q9NW08	DNA-directed RNA polymerase III subunit RPC2 [OS=Homo sapiens]	-6.64386	8.39379e-17			ARHGAP17	Q68EM7	Rho GTPase-activating protein 17 [OS=Homo sapiens]	-6.64386	9.85249e-17
CEACAM1	P13688	Carcinoembryonic antigen-related cell adhesion molecule 1 [OS=Homo sapiens]	-6.64386	1.04263e-16			PPP2CB	P62714	Serine/threonine-protein phosphatase 2A catalytic subunit beta isoform [OS=Homo sapiens]	-1.84166	0.0439018			HABP4	Q5JVS0	Intracellular hyaluronan-binding protein 4 [OS=Homo sapiens]	-6.64386	9.85249e-17
CELF1	Q92879	CUGBP Elav-like family member 1 [OS=Homo sapiens]	-6.64386	1.04263e-16			PPP2R5E	Q16537	Serine/threonine-protein phosphatase 2A 56 kDa regulatory subunit epsilon isoform [OS=Homo sapiens]	-6.64386	8.39379e-17			MCRS1	Q96EZ8	Microspherule protein 1 [OS=Homo sapiens]	-6.64386	9.85249e-17
CHMP4A	Q9BY43	Charged multivesicular body protein 4a [OS=Homo sapiens]	-6.64386	1.04263e-16			PPP5C	P53041	Serine/threonine-protein phosphatase 5 [OS=Homo sapiens]	-6.64386	8.39379e-17			NUP42	O15504	Nucleoporin NUP42 [OS=Homo sapiens]	-6.64386	9.85249e-17
CHMP4B	Q9H444	Charged multivesicular body protein 4b [OS=Homo sapiens]	-6.64386	1.04263e-16			RING1	Q06587	E3 ubiquitin-protein ligase RING1 [OS=Homo sapiens]	-2.48197	0.0291697			POLE3	Q9NRF9	DNA polymerase epsilon subunit 3 [OS=Homo sapiens]	-6.64386	9.85249e-17
CIAO1	O76071	Probable cytosolic iron-sulfur protein assembly protein CIAO1 [OS=Homo sapiens]	-6.64386	1.04263e-16			RMI2	Q96E14	RecQ-mediated genome instability protein 2 [OS=Homo sapiens]	-6.64386	8.39379e-17			POLR3A	O14802	DNA-directed RNA polymerase III subunit RPC1 [OS=Homo sapiens]	-6.64386	9.85249e-17
CNNM2	Q9H8M5	Metal transporter CNNM2 [OS=Homo sapiens]	-2.57347	0.00380405			RRM2	P31350	Ribonucleoside-diphosphate reductase subunit M2 [OS=Homo sapiens]	6.1685	8.187e-11			PPP2R5E	Q16537	Serine/threonine-protein phosphatase 2A 56 kDa regulatory subunit epsilon isoform [OS=Homo sapiens]	-6.64386	9.85249e-17
CNOT4	O95628	CCR4-NOT transcription complex subunit 4 [OS=Homo sapiens]	-3.30757	0.000392668			SMAD5	Q99717	Mothers against decapentaplegic homolog 5 [OS=Homo sapiens]	6.64386	8.39379e-17			TAF10	Q12962	Transcription initiation factor TFIID subunit 10 [OS=Homo sapiens]	-6.64386	9.85249e-17
CNPY3	Q9BT09	Protein canopy homolog 3 [OS=Homo sapiens]	-6.64386	1.04263e-16			SMC5	Q8IY18	Structural maintenance of chromosomes protein 5 [OS=Homo sapiens]	4.60033	8.90312e-05			GEMIN7	Q9H840	Gem-associated protein 7 [OS=Homo sapiens]	6.64386	9.85249e-17
CNTNAP1	P78357	Contactin-associated protein 1 [OS=Homo sapiens]	-6.64386	1.04263e-16			TGFBR1	P36897	TGF-beta receptor type-1 [OS=Homo sapiens]	6.64386	8.39379e-17			RPUSD3	Q6P087	Mitochondrial mRNA pseudouridine synthase RPUSD3 [OS=Homo sapiens]	6.64386	9.85249e-17
COG1	Q8WTW3	Conserved oligomeric Golgi complex subunit 1 [OS=Homo sapiens]	-2.81604	2.81608e-10			UBE2I	P63279	SUMO-conjugating enzyme UBC9 [OS=Homo sapiens]	3.60348	0.0414744			AGPAT1	Q99943	1-acyl-sn-glycerol-3-phosphate acyltransferase alpha [OS=Homo sapiens]	3.28229	0.0294151
COMMD10	Q9Y6G5	COMM domain-containing protein 10 [OS=Homo sapiens]	-6.64386	1.04263e-16			UNG	P13051	Uracil-DNA glycosylase [OS=Homo sapiens]	-6.64386	8.39379e-17			VANGL1	Q8TAA9	Vang-like protein 1 [OS=Homo sapiens]	2.75446	0.00136936
COX5A	P20674	Cytochrome c oxidase subunit 5A, mitochondrial [OS=Homo sapiens]	-6.64386	1.04263e-16			ACTBL2	Q562R1	Beta-actin-like protein 2 [OS=Homo sapiens]	-3.32193	6.43077e-07			TP53I3	Q53FA7	Quinone oxidoreductase PIG3 [OS=Homo sapiens]	2.0939	0.000817257
CPS1	P31327	Carbamoyl-phosphate synthase [ammonia], mitochondrial [OS=Homo sapiens]	-1.17462	0.0165762			COMMD10	Q9Y6G5	COMM domain-containing protein 10 [OS=Homo sapiens]	6.64386	8.39379e-17			GLRX3	O76003	Glutaredoxin-3 [OS=Homo sapiens]	1.72814	0.0382176
CPSF1	Q10570	Cleavage and polyadenylation specificity factor subunit 1 [OS=Homo sapiens]	-1.48197	0.0144442			DCAF6	Q58WW2	DDB1- and CUL4-associated factor 6 [OS=Homo sapiens]	6.64386	8.39379e-17			RPL32	P62910	60S ribosomal protein L32 [OS=Homo sapiens]	1.72683	0.00398299
CSPP1	Q1MSJ5	Centrosome and spindle pole-associated protein 1 [OS=Homo sapiens]	-6.64386	1.04263e-16			FBXO7	Q9Y3I1	F-box only protein 7 [OS=Homo sapiens]	-6.64386	8.39379e-17			CD47	Q08722	Leukocyte surface antigen CD47 [OS=Homo sapiens]	1.57095	0.0295701
CTNNB1	P35222	Catenin beta-1 [OS=Homo sapiens]	-1.77103	0.00592261			HSPA1L	P34931	Heat shock 70 kDa protein 1-like [OS=Homo sapiens]	2.21257	0.049521			CALU	O43852	Calumenin [OS=Homo sapiens]	1.53107	0.0430231
CTSA	P10619	Lysosomal protective protein [OS=Homo sapiens]	-6.64386	1.04263e-16			KLHDC10	Q6PID8	Kelch domain-containing protein 10 [OS=Homo sapiens]	6.64386	8.39379e-17			GTF3C1	Q12789	General transcription factor 3C polypeptide 1 [OS=Homo sapiens]	-1.91594	1.98238e-05
CWF19L1	Q69YN2	CWF19-like protein 1 [OS=Homo sapiens]	-6.64386	1.04263e-16			KLHL22	Q53GT1	Kelch-like protein 22 [OS=Homo sapiens]	6.64386	8.39379e-17			RAVER2	Q9HCJ3	Ribonucleoprotein PTB-binding 2 [OS=Homo sapiens]	-4.75633	3.85445e-07
CWF19L2	Q2TBE0	CWF19-like protein 2 [OS=Homo sapiens]	-6.64386	1.04263e-16			OBSL1	O75147	Obscurin-like protein 1 [OS=Homo sapiens]	-6.64386	8.39379e-17			OBSL1	O75147	Obscurin-like protein 1 [OS=Homo sapiens]	-6.64386	9.85249e-17
CYBRD1	Q53TN4	Plasma membrane ascorbate-dependent reductase CYBRD1 [OS=Homo sapiens]	-6.64386	1.04263e-16			RPLP1	P05386	60S acidic ribosomal protein P1 [OS=Homo sapiens]	-6.64386	8.39379e-17			BCL9L	Q86UU0	B-cell CLL/lymphoma 9-like protein [OS=Homo sapiens]	6.64386	9.85249e-17
DAP3	P51398	28S ribosomal protein S29, mitochondrial [OS=Homo sapiens]	-2.07097	0.0211555			UBXN7	O94888	UBX domain-containing protein 7 [OS=Homo sapiens]	-2.34373	0.0431874			C11orf54	Q9H0W9	Ester hydrolase C11orf54 [OS=Homo sapiens]	6.64386	9.85249e-17
DCP1B	Q8IZD4	mRNA-decapping enzyme 1B [OS=Homo sapiens]	-6.64386	1.04263e-16			WDR5	P61964	WD repeat-containing protein 5 [OS=Homo sapiens]	-4.64386	1.4258e-13			CCDC71	Q8IV32	Coiled-coil domain-containing protein 71 [OS=Homo sapiens]	6.64386	9.85249e-17
DCTN3	O75935	Dynactin subunit 3 [OS=Homo sapiens]	-6.64386	1.04263e-16			YAP1	P46937	Transcriptional coactivator YAP1 [OS=Homo sapiens]	6.64386	8.39379e-17			CD14	P08571	Monocyte differentiation antigen CD14 [OS=Homo sapiens]	6.64386	9.85249e-17
DDX20	Q9UHI6	Probable ATP-dependent RNA helicase DDX20 [OS=Homo sapiens]	-3.01159	0.00925037			AARSD1	Q9BTE6	Alanyl-tRNA editing protein Aarsd1 [OS=Homo sapiens]	-6.64386	8.39379e-17			CDC42SE2	Q9NRR3	CDC42 small effector protein 2 [OS=Homo sapiens]	6.64386	9.85249e-17
DDX54	Q8TDD1	ATP-dependent RNA helicase DDX54 [OS=Homo sapiens]	-1.46196	0.00950807			AASDHPPT	Q9NRN7	L-aminoadipate-semialdehyde dehydrogenase-phosphopantetheinyl transferase [OS=Homo sapiens]	-6.64386	8.39379e-17			CEBPB	P17676	CCAAT/enhancer-binding protein beta [OS=Homo sapiens]	6.64386	9.85249e-17
DDX6	P26196	Probable ATP-dependent RNA helicase DDX6 [OS=Homo sapiens]	-2.33643	0.00133691			ABCD1	P33897	ATP-binding cassette sub-family D member 1 [OS=Homo sapiens]	6.64386	8.39379e-17			CHCHD4	Q8N4Q1	Mitochondrial intermembrane space import and assembly protein 40 [OS=Homo sapiens]	6.64386	9.85249e-17
DERA	Q9Y315	Deoxyribose-phosphate aldolase [OS=Homo sapiens]	-6.64386	1.04263e-16			ABCD4	O14678	Lysosomal cobalamin transporter ABCD4 [OS=Homo sapiens]	-6.64386	8.39379e-17			CNOT3	O75175	CCR4-NOT transcription complex subunit 3 [OS=Homo sapiens]	6.64386	9.85249e-17
DHRS7B	Q6IAN0	Dehydrogenase/reductase SDR family member 7B [OS=Homo sapiens]	-2.60823	0.031213			ABCF3	Q9NUQ8	ATP-binding cassette sub-family F member 3 [OS=Homo sapiens]	6.64386	8.39379e-17			COL4A1	P02462	Collagen alpha-1(IV) chain [OS=Homo sapiens]	6.64386	9.85249e-17
DHX32	Q7L7V1	Putative pre-mRNA-splicing factor ATP-dependent RNA helicase DHX32 [OS=Homo sapiens]	-3.68038	0.0115545			ACADS	P16219	Short-chain specific acyl-CoA dehydrogenase, mitochondrial [OS=Homo sapiens]	6.64386	8.39379e-17			COQ8A	Q8NI60	Atypical kinase COQ8A, mitochondrial [OS=Homo sapiens]	6.64386	9.85249e-17
DPY30	Q9C005	Protein dpy-30 homolog [OS=Homo sapiens]	-3.18442	0.000684094			ACOX3	O15254	Peroxisomal acyl-coenzyme A oxidase 3 [OS=Homo sapiens]	6.64386	8.39379e-17			CTSC	P53634	Dipeptidyl peptidase 1 [OS=Homo sapiens]	6.64386	9.85249e-17
EFR3A	Q14156	Protein EFR3 homolog A [OS=Homo sapiens]	-6.64386	1.04263e-16			ACSS2	Q9NR19	Acetyl-coenzyme A synthetase, cytoplasmic [OS=Homo sapiens]	-6.64386	8.39379e-17			DHX32	Q7L7V1	Putative pre-mRNA-splicing factor ATP-dependent RNA helicase DHX32 [OS=Homo sapiens]	6.64386	9.85249e-17
EIF1AX	P47813	Eukaryotic translation initiation factor 1A, X-chromosomal [OS=Homo sapiens]	-6.64386	1.04263e-16			ACTR1B	P42025	Beta-centractin [OS=Homo sapiens]	6.64386	8.39379e-17			DLGAP4	Q9Y2H0	Disks large-associated protein 4 [OS=Homo sapiens]	6.64386	9.85249e-17
EIF4G3	O43432	Eukaryotic translation initiation factor 4 gamma 3 [OS=Homo sapiens]	-6.64386	1.04263e-16			ADGRG2	Q8IZP9	Adhesion G-protein coupled receptor G2 [OS=Homo sapiens]	4.34049	0.0232259			DNAJB4	Q9UDY4	DnaJ homolog subfamily B member 4 [OS=Homo sapiens]	6.64386	9.85249e-17
ELOVL5	Q9NYP7	Elongation of very long chain fatty acids protein 5 [OS=Homo sapiens]	-6.64386	1.04263e-16			ADGRG6	Q86SQ4	Adhesion G-protein coupled receptor G6 [OS=Homo sapiens]	6.64386	8.39379e-17			DNPH1	O43598	2'-deoxynucleoside 5'-phosphate N-hydrolase 1 [OS=Homo sapiens]	6.64386	9.85249e-17
ELP4	Q96EB1	Elongator complex protein 4 [OS=Homo sapiens]	-6.64386	1.04263e-16			ADGRL2	O95490	Adhesion G protein-coupled receptor L2 [OS=Homo sapiens]	-6.64386	8.39379e-17			DRAP1	Q14919	Dr1-associated corepressor [OS=Homo sapiens]	6.64386	9.85249e-17
EMC1	Q8N766	ER membrane protein complex subunit 1 [OS=Homo sapiens]	-1.12343	0.0259393			ADPGK	Q9BRR6	ADP-dependent glucokinase [OS=Homo sapiens]	-3.18442	6.80641e-06			DTX3L	Q8TDB6	E3 ubiquitin-protein ligase DTX3L [OS=Homo sapiens]	6.64386	9.85249e-17
EMC7	Q9NPA0	ER membrane protein complex subunit 7 [OS=Homo sapiens]	-1.81604	0.0369273			AGAP3	Q96P47	Arf-GAP with GTPase, ANK repeat and PH domain-containing protein 3 [OS=Homo sapiens]	-6.64386	8.39379e-17			E2F4	Q16254	Transcription factor E2F4 [OS=Homo sapiens]	6.64386	9.85249e-17
EPHX2	P34913	Bifunctional epoxide hydrolase 2 [OS=Homo sapiens]	-6.64386	1.04263e-16			AGPAT1	Q99943	1-acyl-sn-glycerol-3-phosphate acyltransferase alpha [OS=Homo sapiens]	3.49978	0.0365395			EFR3A	Q14156	Protein EFR3 homolog A [OS=Homo sapiens]	6.64386	9.85249e-17
ERH	P84090	Enhancer of rudimentary homolog [OS=Homo sapiens]	-2.38836	6.03231e-05			AHSG	P02765	Alpha-2-HS-glycoprotein [OS=Homo sapiens]	3.13027	0.0431003			EIF2D	P41214	Eukaryotic translation initiation factor 2D [OS=Homo sapiens]	6.64386	9.85249e-17
ETV3	P41162	ETS translocation variant 3 [OS=Homo sapiens]	-6.64386	1.04263e-16			AKR7A2	O43488	Aflatoxin B1 aldehyde reductase member 2 [OS=Homo sapiens]	6.64386	8.39379e-17			EMC9	Q9Y3B6	ER membrane protein complex subunit 9 [OS=Homo sapiens]	6.64386	9.85249e-17
EVPL	Q92817	Envoplakin [OS=Homo sapiens]	-2.06492	0.00514791			ALDH1L1	O75891	Cytosolic 10-formyltetrahydrofolate dehydrogenase [OS=Homo sapiens]	1.79494	0.00748713			ENDOG	Q14249	Endonuclease G, mitochondrial [OS=Homo sapiens]	6.64386	9.85249e-17
EXOC3	O60645	Exocyst complex component 3 [OS=Homo sapiens]	-6.64386	1.04263e-16			AMACR	Q9UHK6	Alpha-methylacyl-CoA racemase [OS=Homo sapiens]	-6.64386	8.39379e-17			FAM117B	Q6P1L5	Protein FAM117B [OS=Homo sapiens]	6.64386	9.85249e-17
FAM20B	O75063	Glycosaminoglycan xylosylkinase [OS=Homo sapiens]	-6.64386	1.04263e-16			ANKRD11	Q6UB99	Ankyrin repeat domain-containing protein 11 [OS=Homo sapiens]	-6.64386	8.39379e-17			FBXO7	Q9Y3I1	F-box only protein 7 [OS=Homo sapiens]	6.64386	9.85249e-17
FAR1	Q8WVX9	Fatty acyl-CoA reductase 1 [OS=Homo sapiens]	-2.12658	0.0237135			ANP32B	Q92688	Acidic leucine-rich nuclear phosphoprotein 32 family member B [OS=Homo sapiens]	6.64386	8.39379e-17			FHIP2B	Q86V87	FHF complex subunit HOOK interacting protein 2B [OS=Homo sapiens]	6.64386	9.85249e-17
FAU	P62861	40S ribosomal protein S30 [OS=Homo sapiens]	-2.46594	0.000501377			ANXA13	P27216	Annexin A13 [OS=Homo sapiens]	-2.53116	0.0240997			FKBP2	P26885	Peptidyl-prolyl cis-trans isomerase FKBP2 [OS=Homo sapiens]	6.64386	9.85249e-17
FBXO38	Q6PIJ6	F-box only protein 38 [OS=Homo sapiens]	-6.64386	1.04263e-16			ANXA7	P20073	Annexin A7 [OS=Homo sapiens]	-1.85204	0.0342268			GALNT4	Q8N4A0	Polypeptide N-acetylgalactosaminyltransferase 4 [OS=Homo sapiens]	6.64386	9.85249e-17
FLVCR2	Q9UPI3	Feline leukemia virus subgroup C receptor-related protein 2 [OS=Homo sapiens]	-6.64386	1.04263e-16			ANXA8L1	Q5VT79	Annexin A8-like protein 1 [OS=Homo sapiens]	6.64386	8.39379e-17			GATAD1	Q8WUU5	GATA zinc finger domain-containing protein 1 [OS=Homo sapiens]	6.64386	9.85249e-17
FMNL2	Q96PY5	Formin-like protein 2 [OS=Homo sapiens]	-6.64386	1.04263e-16			AP1M2	Q9Y6Q5	AP-1 complex subunit mu-2 [OS=Homo sapiens]	6.64386	8.39379e-17			GLIPR1	P48060	Glioma pathogenesis-related protein 1 [OS=Homo sapiens]	6.64386	9.85249e-17
FZD6	O60353	Frizzled-6 [OS=Homo sapiens]	-6.64386	1.04263e-16			AP2A2	O94973	AP-2 complex subunit alpha-2 [OS=Homo sapiens]	-6.64386	8.39379e-17			HBS1L	Q9Y450	HBS1-like protein [OS=Homo sapiens]	6.64386	9.85249e-17
GARRE1	O15063	Granule associated Rac and RHOG effector protein 1 [OS=Homo sapiens]	-6.64386	1.04263e-16			ARFGAP2	Q8N6H7	ADP-ribosylation factor GTPase-activating protein 2 [OS=Homo sapiens]	-6.64386	8.39379e-17			HCCS	P53701	Holocytochrome c-type synthase [OS=Homo sapiens]	6.64386	9.85249e-17
GATAD1	Q8WUU5	GATA zinc finger domain-containing protein 1 [OS=Homo sapiens]	-6.64386	1.04263e-16			ARFIP1	P53367	Arfaptin-1 [OS=Homo sapiens]	-6.64386	8.39379e-17			HCFC2	Q9Y5Z7	Host cell factor 2 [OS=Homo sapiens]	6.64386	9.85249e-17
GDE1	Q9NZC3	Glycerophosphodiester phosphodiesterase 1 [OS=Homo sapiens]	-6.64386	1.04263e-16			ARGLU1	Q9NWB6	Arginine and glutamate-rich protein 1 [OS=Homo sapiens]	-1.83136	0.00396739			HEATR6	Q6AI08	HEAT repeat-containing protein 6 [OS=Homo sapiens]	6.64386	9.85249e-17
GEMIN4	P57678	Gem-associated protein 4 [OS=Homo sapiens]	-2.68966	0.0351436			ARHGEF28	Q8N1W1	Rho guanine nucleotide exchange factor 28 [OS=Homo sapiens]	-6.64386	8.39379e-17			HSBP1	O75506	Heat shock factor-binding protein 1 [OS=Homo sapiens]	6.64386	9.85249e-17
GLE1	Q53GS7	mRNA export factor GLE1 [OS=Homo sapiens]	-6.64386	1.04263e-16			ARL1	P40616	ADP-ribosylation factor-like protein 1 [OS=Homo sapiens]	6.64386	8.39379e-17			HTT	P42858	Huntingtin [OS=Homo sapiens]	6.64386	9.85249e-17
GLMP	Q8WWB7	Glycosylated lysosomal membrane protein [OS=Homo sapiens]	-6.64386	1.04263e-16			ARMT1	Q9H993	Damage-control phosphatase ARMT1 [OS=Homo sapiens]	-6.64386	8.39379e-17			IGHMBP2	P38935	DNA-binding protein SMUBP-2 [OS=Homo sapiens]	6.64386	9.85249e-17
GLUD2	P49448	Glutamate dehydrogenase 2, mitochondrial [OS=Homo sapiens]	-6.64386	1.04263e-16			ARPC4	P59998	Actin-related protein 2/3 complex subunit 4 [OS=Homo sapiens]	3.26409	5.35819e-05			IL6ST	P40189	Interleukin-6 receptor subunit beta [OS=Homo sapiens]	6.64386	9.85249e-17
GOSR1	O95249	Golgi SNAP receptor complex member 1 [OS=Homo sapiens]	-6.64386	1.04263e-16			ARSA	P15289	Arylsulfatase A [OS=Homo sapiens]	5.52901	5.57474e-05			ILKAP	Q9H0C8	Integrin-linked kinase-associated serine/threonine phosphatase 2C [OS=Homo sapiens]	6.64386	9.85249e-17
GSDMD	P57764	Gasdermin-D [OS=Homo sapiens]	-6.64386	1.04263e-16			ARSB	P15848	Arylsulfatase B [OS=Homo sapiens]	-3.662	0.0260335			INTS3	Q68E01	Integrator complex subunit 3 [OS=Homo sapiens]	6.64386	9.85249e-17
GTF2B	Q00403	Transcription initiation factor IIB [OS=Homo sapiens]	-6.64386	1.04263e-16			ARSD	P51689	Arylsulfatase D [OS=Homo sapiens]	6.64386	8.39379e-17			ISCU	Q9H1K1	Iron-sulfur cluster assembly enzyme ISCU, mitochondrial [OS=Homo sapiens]	6.64386	9.85249e-17
GXYLT1	Q4G148	Glucoside xylosyltransferase 1 [OS=Homo sapiens]	-6.64386	1.04263e-16			ATG4B	Q9Y4P1	Cysteine protease ATG4B [OS=Homo sapiens]	6.64386	8.39379e-17			LMBRD2	Q68DH5	G-protein coupled receptor-associated protein LMBRD2 [OS=Homo sapiens]	6.64386	9.85249e-17
HABP4	Q5JVS0	Intracellular hyaluronan-binding protein 4 [OS=Homo sapiens]	-6.64386	1.04263e-16			ATIC	P31939	Bifunctional purine biosynthesis protein ATIC [OS=Homo sapiens]	1.45418	0.0494932			LRP4	O75096	Low-density lipoprotein receptor-related protein 4 [OS=Homo sapiens]	6.64386	9.85249e-17
HCCS	P53701	Holocytochrome c-type synthase [OS=Homo sapiens]	-6.64386	1.04263e-16			ATP6AP2	O75787	Renin receptor [OS=Homo sapiens]	6.64386	8.39379e-17			MAN1A2	O60476	Mannosyl-oligosaccharide 1,2-alpha-mannosidase IB [OS=Homo sapiens]	6.64386	9.85249e-17
HDAC7	Q8WUI4	Histone deacetylase 7 [OS=Homo sapiens]	-6.64386	1.04263e-16			B4GALT4	O60513	Beta-1,4-galactosyltransferase 4 [OS=Homo sapiens]	-2.61706	0.0449936			MAN1B1	Q9UKM7	Endoplasmic reticulum mannosyl-oligosaccharide 1,2-alpha-mannosidase [OS=Homo sapiens]	6.64386	9.85249e-17
HEATR6	Q6AI08	HEAT repeat-containing protein 6 [OS=Homo sapiens]	-2.9105	0.0268047			BCL9L	Q86UU0	B-cell CLL/lymphoma 9-like protein [OS=Homo sapiens]	-6.64386	8.39379e-17			METTL3	Q86U44	N6-adenosine-methyltransferase catalytic subunit [OS=Homo sapiens]	6.64386	9.85249e-17
HMGN2	P05204	Non-histone chromosomal protein HMG-17 [OS=Homo sapiens]	-1.57347	0.0339628			BICRA	Q9NZM4	BRD4-interacting chromatin-remodeling complex-associated protein [OS=Homo sapiens]	6.64386	8.39379e-17			MFSD14C	Q5VZR4	Hippocampus abundant transcript-like protein 2 [OS=Homo sapiens]	6.64386	9.85249e-17
HRNR	Q86YZ3	Hornerin [OS=Homo sapiens]	-6.64386	1.04263e-16			BLMH	Q13867	Bleomycin hydrolase [OS=Homo sapiens]	6.64386	8.39379e-17			MKRN1	Q9UHC7	E3 ubiquitin-protein ligase makorin-1 [OS=Homo sapiens]	6.64386	9.85249e-17
HSD17B8	Q92506	(3R)-3-hydroxyacyl-CoA dehydrogenase [OS=Homo sapiens]	-4.05889	0.00145244			BPNT2	Q9NX62	Golgi-resident adenosine 3',5'-bisphosphate 3'-phosphatase [OS=Homo sapiens]	-2.13289	0.000470806			MRPL14	Q6P1L8	39S ribosomal protein L14, mitochondrial [OS=Homo sapiens]	6.64386	9.85249e-17
ICE1	Q9Y2F5	Little elongation complex subunit 1 [OS=Homo sapiens]	-3.29336	0.0266119			BUD31	P41223	Protein BUD31 homolog [OS=Homo sapiens]	-6.64386	8.39379e-17			MRPL46	Q9H2W6	39S ribosomal protein L46, mitochondrial [OS=Homo sapiens]	6.64386	9.85249e-17
IFITM2	Q01629	Interferon-induced transmembrane protein 2 [OS=Homo sapiens]	-6.64386	1.04263e-16			BYSL	Q13895	Bystin [OS=Homo sapiens]	-3.81604	0.00673022			MRPS6	P82932	28S ribosomal protein S6, mitochondrial [OS=Homo sapiens]	6.64386	9.85249e-17
IFNGR1	P15260	Interferon gamma receptor 1 [OS=Homo sapiens]	-6.64386	1.04263e-16			C11orf98	E9PRG8	Uncharacterized protein C11orf98 [OS=Homo sapiens]	-3.79586	0.00796581			MTSS2	Q765P7	Protein MTSS 2 [OS=Homo sapiens]	6.64386	9.85249e-17
IGSF3	O75054	Immunoglobulin superfamily member 3 [OS=Homo sapiens]	-6.64386	1.04263e-16			C18orf25	Q96B23	Uncharacterized protein C18orf25 [OS=Homo sapiens]	6.64386	8.39379e-17			MYO10	Q9HD67	Unconventional myosin-X [OS=Homo sapiens]	6.64386	9.85249e-17
ILKAP	Q9H0C8	Integrin-linked kinase-associated serine/threonine phosphatase 2C [OS=Homo sapiens]	-6.64386	1.04263e-16			C1RL	Q9NZP8	Complement C1r subcomponent-like protein [OS=Homo sapiens]	-3.85726	0.0240966			NAA15	Q9BXJ9	N-alpha-acetyltransferase 15, NatA auxiliary subunit [OS=Homo sapiens]	6.64386	9.85249e-17
IMUP	Q9GZP8	Immortalization up-regulated protein [OS=Homo sapiens]	-2.01159	3.04964e-07			C7orf50	Q9BRJ6	Uncharacterized protein C7orf50 [OS=Homo sapiens]	6.64386	8.39379e-17			NDUFAF1	Q9Y375	Complex I intermediate-associated protein 30, mitochondrial [OS=Homo sapiens]	6.64386	9.85249e-17
ING1	Q9UK53	Inhibitor of growth protein 1 [OS=Homo sapiens]	-6.64386	1.04263e-16			CALCOCO1	Q9P1Z2	Calcium-binding and coiled-coil domain-containing protein 1 [OS=Homo sapiens]	-6.64386	8.39379e-17			NDUFB6	O95139	NADH dehydrogenase [ubiquinone] 1 beta subcomplex subunit 6 [OS=Homo sapiens]	6.64386	9.85249e-17
ISOC2	Q96AB3	Isochorismatase domain-containing protein 2 [OS=Homo sapiens]	-6.64386	1.04263e-16			CASD1	Q96PB1	N-acetylneuraminate 9-O-acetyltransferase [OS=Homo sapiens]	6.64386	8.39379e-17			NR1H2	P55055	Oxysterols receptor LXR-beta [OS=Homo sapiens]	6.64386	9.85249e-17
JADE1	Q6IE81	Protein Jade-1 [OS=Homo sapiens]	-6.64386	1.04263e-16			CBR1	P16152	Carbonyl reductase [NADPH] 1 [OS=Homo sapiens]	2.02574	0.00160225			NUDT1	P36639	Oxidized purine nucleoside triphosphate hydrolase [OS=Homo sapiens]	6.64386	9.85249e-17
JMJD6	Q6NYC1	Bifunctional arginine demethylase and lysyl-hydroxylase JMJD6 [OS=Homo sapiens]	-6.64386	1.04263e-16			CCDC88A	Q3V6T2	Girdin [OS=Homo sapiens]	6.64386	8.39379e-17			OCIAD1	Q9NX40	OCIA domain-containing protein 1 [OS=Homo sapiens]	6.64386	9.85249e-17
KIAA0100	Q14667	Protein KIAA0100 [OS=Homo sapiens]	-6.64386	1.04263e-16			CD99L2	Q8TCZ2	CD99 antigen-like protein 2 [OS=Homo sapiens]	-5.2109	8.39379e-17			P2RX4	Q99571	P2X purinoceptor 4 [OS=Homo sapiens]	6.64386	9.85249e-17
KIAA0319L	Q8IZA0	Dyslexia-associated protein KIAA0319-like protein [OS=Homo sapiens]	-6.64386	1.04263e-16			CDC42EP3	Q9UKI2	Cdc42 effector protein 3 [OS=Homo sapiens]	-6.64386	8.39379e-17			PIK3C3	Q8NEB9	Phosphatidylinositol 3-kinase catalytic subunit type 3 [OS=Homo sapiens]	6.64386	9.85249e-17
KIF11	P52732	Kinesin-like protein KIF11 [OS=Homo sapiens]	-6.64386	1.04263e-16			CDCP1	Q9H5V8	CUB domain-containing protein 1 [OS=Homo sapiens]	6.64386	8.39379e-17			PNPO	Q9NVS9	Pyridoxine-5'-phosphate oxidase [OS=Homo sapiens]	6.64386	9.85249e-17
KLHL22	Q53GT1	Kelch-like protein 22 [OS=Homo sapiens]	-6.64386	1.04263e-16			CDH4	P55283	Cadherin-4 [OS=Homo sapiens]	-6.64386	8.39379e-17			POLR2G	P62487	DNA-directed RNA polymerase II subunit RPB7 [OS=Homo sapiens]	6.64386	9.85249e-17
KMT5B	Q4FZB7	Histone-lysine N-methyltransferase KMT5B [OS=Homo sapiens]	-6.64386	1.04263e-16			CDK5RAP1	Q96SZ6	Mitochondrial tRNA methylthiotransferase CDK5RAP1 [OS=Homo sapiens]	6.64386	8.39379e-17			POM121C	A8CG34	Nuclear envelope pore membrane protein POM 121C [OS=Homo sapiens]	6.64386	9.85249e-17
KRT20	P35900	Keratin, type I cytoskeletal 20 [OS=Homo sapiens]	-6.64386	1.04263e-16			CDV3	Q9UKY7	Protein CDV3 homolog [OS=Homo sapiens]	6.64386	8.39379e-17			PPM1H	Q9ULR3	Protein phosphatase 1H [OS=Homo sapiens]	6.64386	9.85249e-17
KRT38	O76015	Keratin, type I cuticular Ha8 [OS=Homo sapiens]	-6.64386	1.04263e-16			CENPF	P49454	Centromere protein F [OS=Homo sapiens]	6.64386	8.39379e-17			PRKAR1B	P31321	cAMP-dependent protein kinase type I-beta regulatory subunit [OS=Homo sapiens]	6.64386	9.85249e-17
LAMTOR5	O43504	Ragulator complex protein LAMTOR5 [OS=Homo sapiens]	-6.64386	1.04263e-16			CEP55	Q53EZ4	Centrosomal protein of 55 kDa [OS=Homo sapiens]	-1.84684	0.00361196			PTCD1	O75127	Pentatricopeptide repeat-containing protein 1, mitochondrial [OS=Homo sapiens]	6.64386	9.85249e-17
LGR4	Q9BXB1	Leucine-rich repeat-containing G-protein coupled receptor 4 [OS=Homo sapiens]	-6.64386	1.04263e-16			CERS5	Q8N5B7	Ceramide synthase 5 [OS=Homo sapiens]	6.64386	8.39379e-17			REEP3	Q6NUK4	Receptor expression-enhancing protein 3 [OS=Homo sapiens]	6.64386	9.85249e-17
LIMS1	P48059	LIM and senescent cell antigen-like-containing domain protein 1 [OS=Homo sapiens]	-3.1078	0.00444958			CHCHD3	Q9NX63	MICOS complex subunit MIC19 [OS=Homo sapiens]	-1.60384	0.016457			RNF25	Q96BH1	E3 ubiquitin-protein ligase RNF25 [OS=Homo sapiens]	6.64386	9.85249e-17
LNPEP	Q9UIQ6	Leucyl-cystinyl aminopeptidase [OS=Homo sapiens]	-2.59074	0.000250856			CHCHD6	Q9BRQ6	MICOS complex subunit MIC25 [OS=Homo sapiens]	-6.64386	8.39379e-17			RNF5	Q99942	E3 ubiquitin-protein ligase RNF5 [OS=Homo sapiens]	6.64386	9.85249e-17
LOXL2	Q9Y4K0	Lysyl oxidase homolog 2 [OS=Homo sapiens]	-6.64386	1.04263e-16			CHD2	O14647	Chromodomain-helicase-DNA-binding protein 2 [OS=Homo sapiens]	6.64386	8.39379e-17			RRP7A	Q9Y3A4	Ribosomal RNA-processing protein 7 homolog A [OS=Homo sapiens]	6.64386	9.85249e-17
LRRC8D	Q7L1W4	Volume-regulated anion channel subunit LRRC8D [OS=Homo sapiens]	-2.58208	0.0374632			CHID1	Q9BWS9	Chitinase domain-containing protein 1 [OS=Homo sapiens]	-3.64386	0.000237364			SCAF8	Q9UPN6	SR-related and CTD-associated factor 8 [OS=Homo sapiens]	6.64386	9.85249e-17
LRSAM1	Q6UWE0	E3 ubiquitin-protein ligase LRSAM1 [OS=Homo sapiens]	-6.64386	1.04263e-16			CHMP4B	Q9H444	Charged multivesicular body protein 4b [OS=Homo sapiens]	6.64386	8.39379e-17			SEC24D	O94855	Protein transport protein Sec24D [OS=Homo sapiens]	6.64386	9.85249e-17
MAPK1IP1L	Q8NDC0	MAPK-interacting and spindle-stabilizing protein-like [OS=Homo sapiens]	-3.04692	0.00723899			CIAO1	O76071	Probable cytosolic iron-sulfur protein assembly protein CIAO1 [OS=Homo sapiens]	-6.64386	8.39379e-17			SKP1	P63208	S-phase kinase-associated protein 1 [OS=Homo sapiens]	6.64386	9.85249e-17
MAST1	Q9Y2H9	Microtubule-associated serine/threonine-protein kinase 1 [OS=Homo sapiens]	-2.59074	0.0341278			CLGN	O14967	Calmegin [OS=Homo sapiens]	6.64386	8.39379e-17			SLC11A2	P49281	Natural resistance-associated macrophage protein 2 [OS=Homo sapiens]	6.64386	9.85249e-17
METTL9	Q9H1A3	Protein-L-histidine N-pros-methyltransferase [OS=Homo sapiens]	-4.2109	0.00437755			CLN6	Q9NWW5	Ceroid-lipofuscinosis neuronal protein 6 [OS=Homo sapiens]	-4.26534	0.00235869			SLC20A2	Q08357	Sodium-dependent phosphate transporter 2 [OS=Homo sapiens]	6.64386	9.85249e-17
MFSD14C	Q5VZR4	Hippocampus abundant transcript-like protein 2 [OS=Homo sapiens]	-6.64386	1.04263e-16			CLPTM1L	Q96KA5	Cleft lip and palate transmembrane protein 1-like protein [OS=Homo sapiens]	-6.64386	8.39379e-17			SLC9A1	P19634	Sodium/hydrogen exchanger 1 [OS=Homo sapiens]	6.64386	9.85249e-17
MOB2	Q70IA6	MOB kinase activator 2 [OS=Homo sapiens]	-6.64386	1.04263e-16			CMIP	Q8IY22	C-Maf-inducing protein [OS=Homo sapiens]	6.64386	8.39379e-17			SPTA1	P02549	Spectrin alpha chain, erythrocytic 1 [OS=Homo sapiens]	6.64386	9.85249e-17
MOSPD2	Q8NHP6	Motile sperm domain-containing protein 2 [OS=Homo sapiens]	-6.64386	1.04263e-16			CNOT3	O75175	CCR4-NOT transcription complex subunit 3 [OS=Homo sapiens]	-6.64386	8.39379e-17			SPTBN2	O15020	Spectrin beta chain, non-erythrocytic 2 [OS=Homo sapiens]	6.64386	9.85249e-17
MRPS10	P82664	28S ribosomal protein S10, mitochondrial [OS=Homo sapiens]	-6.64386	1.04263e-16			CNPY3	Q9BT09	Protein canopy homolog 3 [OS=Homo sapiens]	-6.64386	8.39379e-17			STBD1	O95210	Starch-binding domain-containing protein 1 [OS=Homo sapiens]	6.64386	9.85249e-17
MRTFA	Q969V6	Myocardin-related transcription factor A [OS=Homo sapiens]	-6.64386	1.04263e-16			CNTNAP1	P78357	Contactin-associated protein 1 [OS=Homo sapiens]	-6.64386	8.39379e-17			SUMF2	Q8NBJ7	Inactive C-alpha-formylglycine-generating enzyme 2 [OS=Homo sapiens]	6.64386	9.85249e-17
MTCH1	Q9NZJ7	Mitochondrial carrier homolog 1 [OS=Homo sapiens]	-2.76611	0.000843284			COA3	Q9Y2R0	Cytochrome c oxidase assembly factor 3 homolog, mitochondrial [OS=Homo sapiens]	3.84056	0.0365395			SYNJ2	O15056	Synaptojanin-2 [OS=Homo sapiens]	6.64386	9.85249e-17
MTERF4	Q7Z6M4	Transcription termination factor 4, mitochondrial [OS=Homo sapiens]	-3.33643	0.014458			COA6	Q5JTJ3	Cytochrome c oxidase assembly factor 6 homolog [OS=Homo sapiens]	6.64386	8.39379e-17			TAF8	Q7Z7C8	Transcription initiation factor TFIID subunit 8 [OS=Homo sapiens]	6.64386	9.85249e-17
MTSS2	Q765P7	Protein MTSS 2 [OS=Homo sapiens]	-6.64386	1.04263e-16			COG1	Q8WTW3	Conserved oligomeric Golgi complex subunit 1 [OS=Homo sapiens]	-2.67116	0.000152184			TECPR2	O15040	Tectonin beta-propeller repeat-containing protein 2 [OS=Homo sapiens]	6.64386	9.85249e-17
MYH3	P11055	Myosin-3 [OS=Homo sapiens]	-6.64386	1.04263e-16			COL5A1	P20908	Collagen alpha-1(V) chain [OS=Homo sapiens]	3.35783	0.0457105			TEX2	Q8IWB9	Testis-expressed protein 2 [OS=Homo sapiens]	6.64386	9.85249e-17
NAA35	Q5VZE5	N-alpha-acetyltransferase 35, NatC auxiliary subunit [OS=Homo sapiens]	-4.35107	1.21034e-06			COMT	P21964	Catechol O-methyltransferase [OS=Homo sapiens]	-2.23107	0.00231372			TFPI2	P48307	Tissue factor pathway inhibitor 2 [OS=Homo sapiens]	6.64386	9.85249e-17
NCLN	Q969V3	Nicalin [OS=Homo sapiens]	-2.42663	0.000350426			COQ8A	Q8NI60	Atypical kinase COQ8A, mitochondrial [OS=Homo sapiens]	-6.64386	8.39379e-17			TGFB1I1	O43294	Transforming growth factor beta-1-induced transcript 1 protein [OS=Homo sapiens]	6.64386	9.85249e-17
NDUFA12	Q9UI09	NADH dehydrogenase [ubiquinone] 1 alpha subcomplex subunit 12 [OS=Homo sapiens]	-6.64386	1.04263e-16			COX5A	P20674	Cytochrome c oxidase subunit 5A, mitochondrial [OS=Homo sapiens]	-6.64386	8.39379e-17			THUMPD1	Q9NXG2	THUMP domain-containing protein 1 [OS=Homo sapiens]	6.64386	9.85249e-17
NDUFAF1	Q9Y375	Complex I intermediate-associated protein 30, mitochondrial [OS=Homo sapiens]	-6.64386	1.04263e-16			CSTA	P01040	Cystatin-A [OS=Homo sapiens]	-6.64386	8.39379e-17			TIMMDC1	Q9NPL8	Complex I assembly factor TIMMDC1, mitochondrial [OS=Homo sapiens]	6.64386	9.85249e-17
NDUFV1	P49821	NADH dehydrogenase [ubiquinone] flavoprotein 1, mitochondrial [OS=Homo sapiens]	-1.61706	0.0372319			CTSA	P10619	Lysosomal protective protein [OS=Homo sapiens]	6.64386	8.39379e-17			TLCD1	Q96CP7	TLC domain-containing protein 1 [OS=Homo sapiens]	6.64386	9.85249e-17
NFIA	Q12857	Nuclear factor 1 A-type [OS=Homo sapiens]	-6.64386	1.04263e-16			CWC25	Q9NXE8	Pre-mRNA-splicing factor CWC25 homolog [OS=Homo sapiens]	4.06273	0.0483674			TMED8	Q6PL24	Protein TMED8 [OS=Homo sapiens]	6.64386	9.85249e-17
NFKBIB	Q15653	NF-kappa-B inhibitor beta [OS=Homo sapiens]	-6.26534	1.04263e-16			CWF19L2	Q2TBE0	CWF19-like protein 2 [OS=Homo sapiens]	6.64386	8.39379e-17			TMEM47	Q9BQJ4	Transmembrane protein 47 [OS=Homo sapiens]	6.64386	9.85249e-17
NHLRC2	Q8NBF2	NHL repeat-containing protein 2 [OS=Homo sapiens]	-3.85726	1.59262e-10			CYB5A	P00167	Cytochrome b5 [OS=Homo sapiens]	3.14323	8.23061e-06			TNIP1	Q15025	TNFAIP3-interacting protein 1 [OS=Homo sapiens]	6.64386	9.85249e-17
NIT1	Q86X76	Deaminated glutathione amidase [OS=Homo sapiens]	-3.27928	0.0455476			CYB5B	O43169	Cytochrome b5 type B [OS=Homo sapiens]	2.76341	0.00108739			TNS1	Q9HBL0	Tensin-1 [OS=Homo sapiens]	6.64386	9.85249e-17
NIT2	Q9NQR4	Omega-amidase NIT2 [OS=Homo sapiens]	-1.68966	0.0442358			CYBA	P13498	Cytochrome b-245 light chain [OS=Homo sapiens]	-3.18442	0.0146873			TWF2	Q6IBS0	Twinfilin-2 [OS=Homo sapiens]	6.64386	9.85249e-17
NOM1	Q5C9Z4	Nucleolar MIF4G domain-containing protein 1 [OS=Homo sapiens]	-2.78588	0.0340312			DBI	P07108	Acyl-CoA-binding protein [OS=Homo sapiens]	4.03888	0.0365043			UBR2	Q8IWV8	E3 ubiquitin-protein ligase UBR2 [OS=Homo sapiens]	6.64386	9.85249e-17
NOTCH2	Q04721	Neurogenic locus notch homolog protein 2 [OS=Homo sapiens]	-6.64386	1.04263e-16			DBT	P11182	Lipoamide acyltransferase component of branched-chain alpha-keto acid dehydrogenase complex, mitochondrial [OS=Homo sapiens]	-2.32193	0.0446465			USP24	Q9UPU5	Ubiquitin carboxyl-terminal hydrolase 24 [OS=Homo sapiens]	6.64386	9.85249e-17
NSD2	O96028	Histone-lysine N-methyltransferase NSD2 [OS=Homo sapiens]	-6.64386	1.04263e-16			DCTN3	O75935	Dynactin subunit 3 [OS=Homo sapiens]	-6.64386	8.39379e-17			UTS2	O95399	Urotensin-2 [OS=Homo sapiens]	6.64386	9.85249e-17
NUP205	Q92621	Nuclear pore complex protein Nup205 [OS=Homo sapiens]	-1.55639	0.000242709			DDAH1	O94760	N(G),N(G)-dimethylarginine dimethylaminohydrolase 1 [OS=Homo sapiens]	4.13258	0.000555558			VAMP2	P63027	Vesicle-associated membrane protein 2 [OS=Homo sapiens]	6.64386	9.85249e-17
OGFR	Q9NZT2	Opioid growth factor receptor [OS=Homo sapiens]	-6.64386	1.04263e-16			DDX19B	Q9UMR2	ATP-dependent RNA helicase DDX19B [OS=Homo sapiens]	-6.64386	8.39379e-17			VAV2	P52735	Guanine nucleotide exchange factor VAV2 [OS=Homo sapiens]	6.64386	9.85249e-17
P2RX4	Q99571	P2X purinoceptor 4 [OS=Homo sapiens]	-6.64386	1.04263e-16			DERA	Q9Y315	Deoxyribose-phosphate aldolase [OS=Homo sapiens]	-6.64386	8.39379e-17			VPS51	Q9UID3	Vacuolar protein sorting-associated protein 51 homolog [OS=Homo sapiens]	6.64386	9.85249e-17
PACSIN3	Q9UKS6	Protein kinase C and casein kinase substrate in neurons protein 3 [OS=Homo sapiens]	-6.64386	1.04263e-16			DGKA	P23743	Diacylglycerol kinase alpha [OS=Homo sapiens]	6.64386	8.39379e-17			WDR4	P57081	tRNA (guanine-N(7)-)-methyltransferase non-catalytic subunit WDR4 [OS=Homo sapiens]	6.64386	9.85249e-17
PARS2	Q7L3T8	Probable proline--tRNA ligase, mitochondrial [OS=Homo sapiens]	-3.04692	0.0374129			DHPS	P49366	Deoxyhypusine synthase [OS=Homo sapiens]	-5.87832	9.11784e-06			YIF1A	O95070	Protein YIF1A [OS=Homo sapiens]	6.64386	9.85249e-17
PBX1	P40424	Pre-B-cell leukemia transcription factor 1 [OS=Homo sapiens]	-6.64386	1.04263e-16			DHX32	Q7L7V1	Putative pre-mRNA-splicing factor ATP-dependent RNA helicase DHX32 [OS=Homo sapiens]	6.64386	8.39379e-17			GRAMD1C	Q8IYS0	Protein Aster-C [OS=Homo sapiens]	6.26392	9.85249e-17
PCYOX1	Q9UHG3	Prenylcysteine oxidase 1 [OS=Homo sapiens]	-1.2723	0.00798939			DIMT1	Q9UNQ2	Probable dimethyladenosine transferase [OS=Homo sapiens]	-2.42663	0.000191454			TMEM63A	O94886	CSC1-like protein 1 [OS=Homo sapiens]	5.9278	9.85249e-17
PDHX	O00330	Pyruvate dehydrogenase protein X component, mitochondrial [OS=Homo sapiens]	-2.23107	0.00186673			DLGAP4	Q9Y2H0	Disks large-associated protein 4 [OS=Homo sapiens]	-6.64386	8.39379e-17			COPG2	Q9UBF2	Coatomer subunit gamma-2 [OS=Homo sapiens]	5.8673	9.85249e-17
PDK3	Q15120	[Pyruvate dehydrogenase (acetyl-transferring)] kinase isozyme 3, mitochondrial [OS=Homo sapiens]	-3.85726	0.0166732			DNAJB4	Q9UDY4	DnaJ homolog subfamily B member 4 [OS=Homo sapiens]	-6.64386	8.39379e-17			MOSPD1	Q9UJG1	Motile sperm domain-containing protein 1 [OS=Homo sapiens]	5.64152	3.65302e-12
PFKM	P08237	ATP-dependent 6-phosphofructokinase, muscle type [OS=Homo sapiens]	-3.8365	0.0318247			DNAJB6	O75190	DnaJ homolog subfamily B member 6 [OS=Homo sapiens]	-3.64386	0.0113025			RABGGTB	P53611	Geranylgeranyl transferase type-2 subunit beta [OS=Homo sapiens]	5.50026	2.8092e-05
PGAM1	P18669	Phosphoglycerate mutase 1 [OS=Homo sapiens]	-1.56064	0.006589			DNAJC1	Q96KC8	DnaJ homolog subfamily C member 1 [OS=Homo sapiens]	-6.64386	8.39379e-17			DERL1	Q9BUN8	Derlin-1 [OS=Homo sapiens]	5.15652	2.08551e-11
PIGK	Q92643	GPI-anchor transamidase [OS=Homo sapiens]	-6.64386	1.04263e-16			DNPH1	O43598	2'-deoxynucleoside 5'-phosphate N-hydrolase 1 [OS=Homo sapiens]	4.14584	0.0410098			USP47	Q96K76	Ubiquitin carboxyl-terminal hydrolase 47 [OS=Homo sapiens]	5.05849	1.65963e-05
PIGT	Q969N2	GPI transamidase component PIG-T [OS=Homo sapiens]	-3.27928	1.53669e-08			DTNB	O60941	Dystrobrevin beta [OS=Homo sapiens]	-6.64386	8.39379e-17			ACTR6	Q9GZN1	Actin-related protein 6 [OS=Homo sapiens]	4.84308	0.00034677
PLD2	O14939	Phospholipase D2 [OS=Homo sapiens]	-6.64386	1.04263e-16			DTYMK	P23919	Thymidylate kinase [OS=Homo sapiens]	3.42129	0.0437298			GTF2E1	P29083	General transcription factor IIE subunit 1 [OS=Homo sapiens]	4.56108	9.85249e-17
PLEKHA5	Q9HAU0	Pleckstrin homology domain-containing family A member 5 [OS=Homo sapiens]	-1.8625	0.0103215			ECI2	O75521	Enoyl-CoA delta isomerase 2 [OS=Homo sapiens]	6.64386	8.39379e-17			GTF2F2	P13984	General transcription factor IIF subunit 2 [OS=Homo sapiens]	4.52074	7.73844e-09
PNPO	Q9NVS9	Pyridoxine-5'-phosphate oxidase [OS=Homo sapiens]	-6.64386	1.04263e-16			EEF1E1	O43324	Eukaryotic translation elongation factor 1 epsilon-1 [OS=Homo sapiens]	-6.64386	8.39379e-17			GRB2	P62993	Growth factor receptor-bound protein 2 [OS=Homo sapiens]	4.49378	9.85249e-17
POGLUT1	Q8NBL1	Protein O-glucosyltransferase 1 [OS=Homo sapiens]	-6.64386	1.04263e-16			EFCAB14	O75071	EF-hand calcium-binding domain-containing protein 14 [OS=Homo sapiens]	6.64386	8.39379e-17			VTA1	Q9NP79	Vacuolar protein sorting-associated protein VTA1 homolog [OS=Homo sapiens]	4.42089	0.000816764
POLR3A	O14802	DNA-directed RNA polymerase III subunit RPC1 [OS=Homo sapiens]	-6.64386	1.04263e-16			EIF3D	O15371	Eukaryotic translation initiation factor 3 subunit D [OS=Homo sapiens]	-1.72738	0.0408386			FAM20B	O75063	Glycosaminoglycan xylosylkinase [OS=Homo sapiens]	4.21692	8.08361e-08
POR	P16435	NADPH--cytochrome P450 reductase [OS=Homo sapiens]	-1.31115	0.00722658			EIF4G3	O43432	Eukaryotic translation initiation factor 4 gamma 3 [OS=Homo sapiens]	6.64386	8.39379e-17			SH3GLB1	Q9Y371	Endophilin-B1 [OS=Homo sapiens]	4.08432	0.0040568
PPEF1	O14829	Serine/threonine-protein phosphatase with EF-hands 1 [OS=Homo sapiens]	-2.79586	0.00111516			ELOVL1	Q9BW60	Elongation of very long chain fatty acids protein 1 [OS=Homo sapiens]	-2.92139	0.00408193			NDUFAF2	Q8N183	NADH dehydrogenase [ubiquinone] 1 alpha subcomplex assembly factor 2 [OS=Homo sapiens]	4.05537	2.73306e-05
PPP1R8	Q12972	Nuclear inhibitor of protein phosphatase 1 [OS=Homo sapiens]	-3.17137	0.0214763			ELP1	O95163	Elongator complex protein 1 [OS=Homo sapiens]	6.64386	8.39379e-17			KRT79	Q5XKE5	Keratin, type II cytoskeletal 79 [OS=Homo sapiens]	4.0351	0.0028127
PPP2CB	P62714	Serine/threonine-protein phosphatase 2A catalytic subunit beta isoform [OS=Homo sapiens]	-2.23786	0.037119			ELP4	Q96EB1	Elongator complex protein 4 [OS=Homo sapiens]	6.64386	8.39379e-17			MRPL43	Q8N983	39S ribosomal protein L43, mitochondrial [OS=Homo sapiens]	4.01141	5.52064e-05
PRDX5	P30044	Peroxiredoxin-5, mitochondrial [OS=Homo sapiens]	-1.68966	0.0123236			EMC10	Q5UCC4	ER membrane protein complex subunit 10 [OS=Homo sapiens]	6.2786	8.56032e-06			UHRF2	Q96PU4	E3 ubiquitin-protein ligase UHRF2 [OS=Homo sapiens]	3.99792	0.00320699
PREP	P48147	Prolyl endopeptidase [OS=Homo sapiens]	-2.26534	0.0036257			EMC3	Q9P0I2	ER membrane protein complex subunit 3 [OS=Homo sapiens]	-4.03505	0.000583849			POTEE	Q6S8J3	POTE ankyrin domain family member E [OS=Homo sapiens]	3.93234	7.60841e-05
PSMA7	O14818	Proteasome subunit alpha type-7 [OS=Homo sapiens]	-1.38082	0.0358317			EMC7	Q9NPA0	ER membrane protein complex subunit 7 [OS=Homo sapiens]	3.56572	0.00106484			AMIGO2	Q86SJ2	Amphoterin-induced protein 2 [OS=Homo sapiens]	3.87745	0.00204026
PSMD11	O00231	26S proteasome non-ATPase regulatory subunit 11 [OS=Homo sapiens]	-1.46993	0.028544			EMC8	O43402	ER membrane protein complex subunit 8 [OS=Homo sapiens]	2.33999	0.01174			TM7SF3	Q9NS93	Transmembrane 7 superfamily member 3 [OS=Homo sapiens]	3.78848	8.22629e-06
PSMD14	O00487	26S proteasome non-ATPase regulatory subunit 14 [OS=Homo sapiens]	-2.88897	0.000126019			EML2	O95834	Echinoderm microtubule-associated protein-like 2 [OS=Homo sapiens]	-6.64386	8.39379e-17			TMEM199	Q8N511	Transmembrane protein 199 [OS=Homo sapiens]	3.7433	0.00840813
PSMD2	Q13200	26S proteasome non-ATPase regulatory subunit 2 [OS=Homo sapiens]	-1.152	0.0200187			EPB41L5	Q9HCM4	Band 4.1-like protein 5 [OS=Homo sapiens]	6.64386	8.39379e-17			MAGOH	P61326	Protein mago nashi homolog [OS=Homo sapiens]	3.73725	4.35868e-15
PTBP2	Q9UKA9	Polypyrimidine tract-binding protein 2 [OS=Homo sapiens]	-6.64386	1.04263e-16			EPHX2	P34913	Bifunctional epoxide hydrolase 2 [OS=Homo sapiens]	-6.64386	8.39379e-17			TSSC4	Q9Y5U2	Protein TSSC4 [OS=Homo sapiens]	3.70775	0.00523852
PTPRM	P28827	Receptor-type tyrosine-protein phosphatase mu [OS=Homo sapiens]	-6.64386	1.04263e-16			EPPK1	P58107	Epiplakin [OS=Homo sapiens]	6.64386	8.39379e-17			ANP32B	Q92688	Acidic leucine-rich nuclear phosphoprotein 32 family member B [OS=Homo sapiens]	3.6931	0.004034
QSER1	Q2KHR3	Glutamine and serine-rich protein 1 [OS=Homo sapiens]	-3.07097	0.0370218			ERP44	Q9BS26	Endoplasmic reticulum resident protein 44 [OS=Homo sapiens]	-2.48197	0.0117654			ALG6	Q9Y672	Dolichyl pyrophosphate Man9GlcNAc2 alpha-1,3-glucosyltransferase [OS=Homo sapiens]	3.65821	9.18648e-06
RAB1B	Q9H0U4	Ras-related protein Rab-1B [OS=Homo sapiens]	-2.15843	0.000140766			EXOC5	O00471	Exocyst complex component 5 [OS=Homo sapiens]	-6.64386	8.39379e-17			FLVCR1	Q9Y5Y0	Feline leukemia virus subgroup C receptor-related protein 1 [OS=Homo sapiens]	3.62492	3.01919e-10
RAB24	Q969Q5	Ras-related protein Rab-24 [OS=Homo sapiens]	-6.64386	1.04263e-16			FAM20B	O75063	Glycosaminoglycan xylosylkinase [OS=Homo sapiens]	6.64386	8.39379e-17			SLAIN2	Q9P270	SLAIN motif-containing protein 2 [OS=Homo sapiens]	3.62445	0.00510792
RAB6B	Q9NRW1	Ras-related protein Rab-6B [OS=Homo sapiens]	-6.64386	1.04263e-16			FAM219B	Q5XKK7	Protein FAM219B [OS=Homo sapiens]	-6.64386	8.39379e-17			PPFIA1	Q13136	Liprin-alpha-1 [OS=Homo sapiens]	3.60621	0.00531315
RABEP2	Q9H5N1	Rab GTPase-binding effector protein 2 [OS=Homo sapiens]	-6.64386	1.04263e-16			FAR1	Q8WVX9	Fatty acyl-CoA reductase 1 [OS=Homo sapiens]	-2.9885	0.0027105			NDFIP2	Q9NV92	NEDD4 family-interacting protein 2 [OS=Homo sapiens]	3.57701	0.0131705
RABIF	P47224	Guanine nucleotide exchange factor MSS4 [OS=Homo sapiens]	-6.64386	1.04263e-16			FARS2	O95363	Phenylalanine--tRNA ligase, mitochondrial [OS=Homo sapiens]	-6.64386	8.39379e-17			STK38	Q15208	Serine/threonine-protein kinase 38 [OS=Homo sapiens]	3.57022	0.014053
RANBP3	Q9H6Z4	Ran-binding protein 3 [OS=Homo sapiens]	-2.74662	0.0171247			FBXO38	Q6PIJ6	F-box only protein 38 [OS=Homo sapiens]	6.64386	8.39379e-17			CHMP4A	Q9BY43	Charged multivesicular body protein 4a [OS=Homo sapiens]	3.53468	0.0160194
RASA1	P20936	Ras GTPase-activating protein 1 [OS=Homo sapiens]	-6.64386	1.04263e-16			FGA	P02671	Fibrinogen alpha chain [OS=Homo sapiens]	-6.64386	8.39379e-17			COMMD10	Q9Y6G5	COMM domain-containing protein 10 [OS=Homo sapiens]	3.34993	0.0207159
RASAL2	Q9UJF2	Ras GTPase-activating protein nGAP [OS=Homo sapiens]	-6.64386	1.04263e-16			FHIP2B	Q86V87	FHF complex subunit HOOK interacting protein 2B [OS=Homo sapiens]	6.64386	8.39379e-17			MDC1	Q14676	Mediator of DNA damage checkpoint protein 1 [OS=Homo sapiens]	3.34497	0.02935
RBFOX3	A6NFN3	RNA binding protein fox-1 homolog 3 [OS=Homo sapiens]	-6.64386	1.04263e-16			FLRT3	Q9NZU0	Leucine-rich repeat transmembrane protein FLRT3 [OS=Homo sapiens]	6.64386	8.39379e-17			NUP58	Q9BVL2	Nucleoporin p58/p45 [OS=Homo sapiens]	3.33342	3.03066e-05
RETSAT	Q6NUM9	All-trans-retinol 13,14-reductase [OS=Homo sapiens]	-1.84166	0.00211262			FLVCR2	Q9UPI3	Feline leukemia virus subgroup C receptor-related protein 2 [OS=Homo sapiens]	6.64386	8.39379e-17			AKR1A1	P14550	Aldo-keto reductase family 1 member A1 [OS=Homo sapiens]	3.3099	0.0298076
RHOC	P08134	Rho-related GTP-binding protein RhoC [OS=Homo sapiens]	-3.71786	0.00127994			FMC1	Q96HJ9	Protein FMC1 homolog [OS=Homo sapiens]	6.64386	8.39379e-17			PAK4	O96013	Serine/threonine-protein kinase PAK 4 [OS=Homo sapiens]	3.21925	4.56726e-11
RHOD	O00212	Rho-related GTP-binding protein RhoD [OS=Homo sapiens]	-3.77596	0.000630967			FMNL2	Q96PY5	Formin-like protein 2 [OS=Homo sapiens]	-6.64386	8.39379e-17			DGKA	P23743	Diacylglycerol kinase alpha [OS=Homo sapiens]	3.17664	0.0453415
RMI2	Q96E14	RecQ-mediated genome instability protein 2 [OS=Homo sapiens]	-3.96578	7.29563e-10			FNDC3B	Q53EP0	Fibronectin type III domain-containing protein 3B [OS=Homo sapiens]	-1.72261	0.00811006			SLC25A36	Q96CQ1	Solute carrier family 25 member 36 [OS=Homo sapiens]	3.15688	0.0454141
RPA2	P15927	Replication protein A 32 kDa subunit [OS=Homo sapiens]	-6.64386	1.04263e-16			GABARAPL1	Q9H0R8	Gamma-aminobutyric acid receptor-associated protein-like 1 [OS=Homo sapiens]	6.64386	8.39379e-17			TIMM29	Q9BSF4	Mitochondrial import inner membrane translocase subunit Tim29 [OS=Homo sapiens]	3.12019	0.000350483
RPL13	P26373	60S ribosomal protein L13 [OS=Homo sapiens]	-1.37707	0.00209536			GALNS	P34059	N-acetylgalactosamine-6-sulfatase [OS=Homo sapiens]	-6.64386	8.39379e-17			CYB5B	O43169	Cytochrome b5 type B [OS=Homo sapiens]	3.09913	0.000191577
RPL17	P18621	60S ribosomal protein L17 [OS=Homo sapiens]	-1.152	0.0199226			GALNT4	Q8N4A0	Polypeptide N-acetylgalactosaminyltransferase 4 [OS=Homo sapiens]	6.64386	8.39379e-17			GPS1	Q13098	COP9 signalosome complex subunit 1 [OS=Homo sapiens]	3.09221	9.62422e-06
RPL35A	P18077	60S ribosomal protein L35a [OS=Homo sapiens]	-1.62149	0.0373955			GEMIN7	Q9H840	Gem-associated protein 7 [OS=Homo sapiens]	-6.64386	8.39379e-17			MYH3	P11055	Myosin-3 [OS=Homo sapiens]	3.09018	5.23327e-05
RPL36	Q9Y3U8	60S ribosomal protein L36 [OS=Homo sapiens]	-4.71786	0.00401021			GLIPR1	P48060	Glioma pathogenesis-related protein 1 [OS=Homo sapiens]	6.64386	8.39379e-17			SS18	Q15532	Protein SSXT [OS=Homo sapiens]	3.08729	0.000136986
RPUSD3	Q6P087	Mitochondrial mRNA pseudouridine synthase RPUSD3 [OS=Homo sapiens]	-6.64386	1.04263e-16			GLMN	Q92990	Glomulin [OS=Homo sapiens]	-6.64386	8.39379e-17			CSNK1A1	P48729	Casein kinase I isoform alpha [OS=Homo sapiens]	3.08389	0.0298076
RSRC1	Q96IZ7	Serine/Arginine-related protein 53 [OS=Homo sapiens]	-6.64386	1.04263e-16			GLMP	Q8WWB7	Glycosylated lysosomal membrane protein [OS=Homo sapiens]	-3.35107	0.049521			ATP6V1G2	O95670	V-type proton ATPase subunit G 2 [OS=Homo sapiens]	3.05242	0.00690162
SAMD4B	Q5PRF9	Protein Smaug homolog 2 [OS=Homo sapiens]	-6.64386	1.04263e-16			GLRX	P35754	Glutaredoxin-1 [OS=Homo sapiens]	6.64386	8.39379e-17			RING1	Q06587	E3 ubiquitin-protein ligase RING1 [OS=Homo sapiens]	3.01578	0.00612457
SBDS	Q9Y3A5	Ribosome maturation protein SBDS [OS=Homo sapiens]	-2.24469	0.000410474			GNPDA1	P46926	Glucosamine-6-phosphate isomerase 1 [OS=Homo sapiens]	-6.64386	8.39379e-17			TCAF1	Q9Y4C2	TRPM8 channel-associated factor 1 [OS=Homo sapiens]	2.88636	7.46437e-09
SCAF8	Q9UPN6	SR-related and CTD-associated factor 8 [OS=Homo sapiens]	-6.64386	1.04263e-16			GPALPP1	Q8IXQ4	GPALPP motifs-containing protein 1 [OS=Homo sapiens]	6.64386	8.39379e-17			RHOA	P61586	Transforming protein RhoA [OS=Homo sapiens]	2.87951	8.20729e-09
SCCPDH	Q8NBX0	Saccharopine dehydrogenase-like oxidoreductase [OS=Homo sapiens]	-2.17788	0.00405642			GPKOW	Q92917	G-patch domain and KOW motifs-containing protein [OS=Homo sapiens]	6.64386	8.39379e-17			TPM1	P09493	Tropomyosin alpha-1 chain [OS=Homo sapiens]	2.82924	0.00267564
SCP2	P22307	Sterol carrier protein 2 [OS=Homo sapiens]	-1.31115	0.0260193			GRAMD1C	Q8IYS0	Protein Aster-C [OS=Homo sapiens]	-4.1078	3.54828e-11			MAPK1	P28482	Mitogen-activated protein kinase 1 [OS=Homo sapiens]	2.81639	9.95778e-06
SCYL2	Q6P3W7	SCY1-like protein 2 [OS=Homo sapiens]	-6.64386	1.04263e-16			GTF2E1	P29083	General transcription factor IIE subunit 1 [OS=Homo sapiens]	-5.87832	8.39379e-17			ITGA11	Q9UKX5	Integrin alpha-11 [OS=Homo sapiens]	2.81085	0.0341042
SEC24D	O94855	Protein transport protein Sec24D [OS=Homo sapiens]	-6.64386	1.04263e-16			GTF2E2	P29084	Transcription initiation factor IIE subunit beta [OS=Homo sapiens]	-2.93236	0.0455386			LMCD1	Q9NZU5	LIM and cysteine-rich domains protein 1 [OS=Homo sapiens]	2.62106	7.44654e-05
SELENOH	Q8IZQ5	Selenoprotein H [OS=Homo sapiens]	-6.64386	1.04263e-16			GULP1	Q9UBP9	PTB domain-containing engulfment adapter protein 1 [OS=Homo sapiens]	-6.64386	8.39379e-17			RAP2B	P61225	Ras-related protein Rap-2b [OS=Homo sapiens]	2.61188	0.0116374
SHCBP1	Q8NEM2	SHC SH2 domain-binding protein 1 [OS=Homo sapiens]	-6.64386	1.04263e-16			H2AC21	Q8IUE6	Histone H2A type 2-B [OS=Homo sapiens]	-6.64386	8.39379e-17			SLC30A7	Q8NEW0	Zinc transporter 7 [OS=Homo sapiens]	2.58087	7.76865e-06
SHKBP1	Q8TBC3	SH3KBP1-binding protein 1 [OS=Homo sapiens]	-1.53952	0.013413			H2BC18	Q5QNW6	Histone H2B type 2-F [OS=Homo sapiens]	-1.48197	0.0318605			CDH2	P19022	Cadherin-2 [OS=Homo sapiens]	2.51828	0.000254403
SIN3B	O75182	Paired amphipathic helix protein Sin3b [OS=Homo sapiens]	-6.64386	1.04263e-16			H6PD	O95479	GDH/6PGL endoplasmic bifunctional protein [OS=Homo sapiens]	6.64386	8.39379e-17			KNOP1	Q1ED39	Lysine-rich nucleolar protein 1 [OS=Homo sapiens]	2.45943	2.21042e-06
SIPA1L1	O43166	Signal-induced proliferation-associated 1-like protein 1 [OS=Homo sapiens]	-6.64386	1.04263e-16			HABP4	Q5JVS0	Intracellular hyaluronan-binding protein 4 [OS=Homo sapiens]	-6.64386	8.39379e-17			HERC2	O95714	E3 ubiquitin-protein ligase HERC2 [OS=Homo sapiens]	2.14405	0.0361062
SIPA1L2	Q9P2F8	Signal-induced proliferation-associated 1-like protein 2 [OS=Homo sapiens]	-6.64386	1.04263e-16			HAT1	O14929	Histone acetyltransferase type B catalytic subunit [OS=Homo sapiens]	4.76723	0.00850676			EMSY	Q7Z589	BRCA2-interacting transcriptional repressor EMSY [OS=Homo sapiens]	2.14045	0.0295997
SLC15A4	Q8N697	Solute carrier family 15 member 4 [OS=Homo sapiens]	-6.64386	1.04263e-16			HDHD5	Q9BXW7	Haloacid dehalogenase-like hydrolase domain-containing 5 [OS=Homo sapiens]	-3.4112	0.000591618			EEF1A2	Q05639	Elongation factor 1-alpha 2 [OS=Homo sapiens]	2.12664	0.0443542
SLC25A1	P53007	Tricarboxylate transport protein, mitochondrial [OS=Homo sapiens]	-1.62593	0.00778103			HINT1	P49773	Adenosine 5'-monophosphoramidase HINT1 [OS=Homo sapiens]	-4.15843	3.472e-08			YTHDF1	Q9BYJ9	YTH domain-containing family protein 1 [OS=Homo sapiens]	2.10232	0.0378309
SLC35F6	Q8N357	Solute carrier family 35 member F6 [OS=Homo sapiens]	-4.08314	1.15296e-13			HMGN4	O00479	High mobility group nucleosome-binding domain-containing protein 4 [OS=Homo sapiens]	6.64386	8.39379e-17			WDHD1	O75717	WD repeat and HMG-box DNA-binding protein 1 [OS=Homo sapiens]	2.09119	0.0273955
SLC38A7	Q9NVC3	Putative sodium-coupled neutral amino acid transporter 7 [OS=Homo sapiens]	-4.60823	5.56753e-07			HRNR	Q86YZ3	Hornerin [OS=Homo sapiens]	-6.64386	8.39379e-17			H2AX	P16104	Histone H2AX [OS=Homo sapiens]	2.06592	0.0438172
SLC38A9	Q8NBW4	Sodium-coupled neutral amino acid transporter 9 [OS=Homo sapiens]	-4.38082	1.52849e-05			HSBP1	O75506	Heat shock factor-binding protein 1 [OS=Homo sapiens]	6.64386	8.39379e-17			TOLLIP	Q9H0E2	Toll-interacting protein [OS=Homo sapiens]	2.05068	0.00522448
SLC9A7	Q96T83	Sodium/hydrogen exchanger 7 [OS=Homo sapiens]	-6.64386	1.04263e-16			ICE1	Q9Y2F5	Little elongation complex subunit 1 [OS=Homo sapiens]	6.64386	8.39379e-17			CDC42BPB	Q9Y5S2	Serine/threonine-protein kinase MRCK beta [OS=Homo sapiens]	1.79036	0.012965
SLIRP	Q9GZT3	SRA stem-loop-interacting RNA-binding protein, mitochondrial [OS=Homo sapiens]	-3.47393	8.43258e-06			IDH3B	O43837	Isocitrate dehydrogenase [NAD] subunit beta, mitochondrial [OS=Homo sapiens]	2.78952	0.000591963			TUBB4B	P68371	Tubulin beta-4B chain [OS=Homo sapiens]	1.77905	0.00188938
SLU7	O95391	Pre-mRNA-splicing factor SLU7 [OS=Homo sapiens]	-2.191	0.0114129			IDUA	P35475	Alpha-L-iduronidase [OS=Homo sapiens]	-6.64386	8.39379e-17			TUBA4A	P68366	Tubulin alpha-4A chain [OS=Homo sapiens]	1.77104	0.0123316
SMARCD1	Q96GM5	SWI/SNF-related matrix-associated actin-dependent regulator of chromatin subfamily D member 1 [OS=Homo sapiens]	-6.64386	1.04263e-16			IGFBP4	P22692	Insulin-like growth factor-binding protein 4 [OS=Homo sapiens]	4.92714	0.00811006			ACTN1	P12814	Alpha-actinin-1 [OS=Homo sapiens]	1.71984	0.00420664
SOD1	P00441	Superoxide dismutase [Cu-Zn] [OS=Homo sapiens]	-1.50226	0.000479851			IGHMBP2	P38935	DNA-binding protein SMUBP-2 [OS=Homo sapiens]	-6.64386	8.39379e-17			TMSB4X	P62328	Thymosin beta-4 [OS=Homo sapiens]	1.62761	0.0218638
SOD2	P04179	Superoxide dismutase [Mn], mitochondrial [OS=Homo sapiens]	-2.07097	0.0163385			ILKAP	Q9H0C8	Integrin-linked kinase-associated serine/threonine phosphatase 2C [OS=Homo sapiens]	6.64386	8.39379e-17			TIAL1	Q01085	Nucleolysin TIAR [OS=Homo sapiens]	1.58207	0.0131123
SORT1	Q99523	Sortilin [OS=Homo sapiens]	-3.87832	0.010482			IMUP	Q9GZP8	Immortalization up-regulated protein [OS=Homo sapiens]	-2.23786	0.000206707			NME1	P15531	Nucleoside diphosphate kinase A [OS=Homo sapiens]	1.5008	0.0222303
SP100	P23497	Nuclear autoantigen Sp-100 [OS=Homo sapiens]	-6.64386	1.04263e-16			INTS12	Q96CB8	Integrator complex subunit 12 [OS=Homo sapiens]	-6.64386	8.39379e-17			EIF5A	P63241	Eukaryotic translation initiation factor 5A-1 [OS=Homo sapiens]	1.47871	0.0261645
SPAG7	O75391	Sperm-associated antigen 7 [OS=Homo sapiens]	-6.64386	1.04263e-16			INTS3	Q68E01	Integrator complex subunit 3 [OS=Homo sapiens]	6.64386	8.39379e-17			RAB35	Q15286	Ras-related protein Rab-35 [OS=Homo sapiens]	-1.30757	0.0471499
SPAST	Q9UBP0	Spastin [OS=Homo sapiens]	-6.64386	1.04263e-16			IQGAP2	Q13576	Ras GTPase-activating-like protein IQGAP2 [OS=Homo sapiens]	-4.92139	0.00011893			TECR	Q9NZ01	Very-long-chain enoyl-CoA reductase [OS=Homo sapiens]	-1.37707	0.00212807
SPG7	Q9UQ90	Paraplegin [OS=Homo sapiens]	-6.64386	1.04263e-16			ISG20L2	Q9H9L3	Interferon-stimulated 20 kDa exonuclease-like 2 [OS=Homo sapiens]	-6.64386	8.39379e-17			DHX30	Q7L2E3	ATP-dependent RNA helicase DHX30 [OS=Homo sapiens]	-1.41504	0.0188504
SPTA1	P02549	Spectrin alpha chain, erythrocytic 1 [OS=Homo sapiens]	-6.64386	1.04263e-16			ISOC1	Q96CN7	Isochorismatase domain-containing protein 1 [OS=Homo sapiens]	-6.64386	8.39379e-17			MGST1	P10620	Microsomal glutathione S-transferase 1 [OS=Homo sapiens]	-1.57777	0.0137469
SPTLC2	O15270	Serine palmitoyltransferase 2 [OS=Homo sapiens]	-3.14561	0.0159437			ISOC2	Q96AB3	Isochorismatase domain-containing protein 2 [OS=Homo sapiens]	-2.2863	0.0490635			DAD1	P61803	Dolichyl-diphosphooligosaccharide--protein glycosyltransferase subunit DAD1 [OS=Homo sapiens]	-1.63935	0.0168629
SRSF8	Q9BRL6	Serine/arginine-rich splicing factor 8 [OS=Homo sapiens]	-6.64386	1.04263e-16			ITIH1	P19827	Inter-alpha-trypsin inhibitor heavy chain H1 [OS=Homo sapiens]	-6.64386	8.39379e-17			DPP7	Q9UHL4	Dipeptidyl peptidase 2 [OS=Homo sapiens]	-1.64837	0.0309936
STAM2	O75886	Signal transducing adapter molecule 2 [OS=Homo sapiens]	-6.64386	1.04263e-16			ITPRIP	Q8IWB1	Inositol 1,4,5-trisphosphate receptor-interacting protein [OS=Homo sapiens]	-6.64386	8.39379e-17			THOC2	Q8NI27	THO complex subunit 2 [OS=Homo sapiens]	-1.72261	0.00997952
STUB1	Q9UNE7	E3 ubiquitin-protein ligase CHIP [OS=Homo sapiens]	-6.64386	1.04263e-16			JAGN1	Q8N5M9	Protein jagunal homolog 1 [OS=Homo sapiens]	6.64386	8.39379e-17			CYP2S1	Q96SQ9	Cytochrome P450 2S1 [OS=Homo sapiens]	-1.78091	0.00781625
SUGP1	Q8IWZ8	SURP and G-patch domain-containing protein 1 [OS=Homo sapiens]	-2.9105	0.0385111			KCT2	Q8NC54	Keratinocyte-associated transmembrane protein 2 [OS=Homo sapiens]	-3.96578	0.000905919			ACTBL2	Q562R1	Beta-actin-like protein 2 [OS=Homo sapiens]	-1.80088	3.32307e-05
SUMF2	Q8NBJ7	Inactive C-alpha-formylglycine-generating enzyme 2 [OS=Homo sapiens]	-3.79586	0.0160174			KCTD15	Q96SI1	BTB/POZ domain-containing protein KCTD15 [OS=Homo sapiens]	6.64386	8.39379e-17			PRPF38B	Q5VTL8	Pre-mRNA-splicing factor 38B [OS=Homo sapiens]	-1.82623	0.0389112
SYNC	Q9H7C4	Syncoilin [OS=Homo sapiens]	-3.62593	0.0103009			KDM2A	Q9Y2K7	Lysine-specific demethylase 2A [OS=Homo sapiens]	-6.64386	8.39379e-17			KRT12	Q99456	Keratin, type I cytoskeletal 12 [OS=Homo sapiens]	-1.93788	1.07869e-05
SYNGR2	O43760	Synaptogyrin-2 [OS=Homo sapiens]	-2.31473	0.0116191			KIAA0319L	Q8IZA0	Dyslexia-associated protein KIAA0319-like protein [OS=Homo sapiens]	-6.64386	8.39379e-17			CLDN2	P57739	Claudin-2 [OS=Homo sapiens]	-1.95456	0.0148016
TAX1BP1	Q86VP1	Tax1-binding protein 1 [OS=Homo sapiens]	-2.88897	0.0417584			KIF13B	Q9NQT8	Kinesin-like protein KIF13B [OS=Homo sapiens]	-4.50635	0.00435189			MAIP1	Q8WWC4	m-AAA protease-interacting protein 1, mitochondrial [OS=Homo sapiens]	-2.05289	0.0191033
TDP2	O95551	Tyrosyl-DNA phosphodiesterase 2 [OS=Homo sapiens]	-6.64386	1.04263e-16			KIF22	Q14807	Kinesin-like protein KIF22 [OS=Homo sapiens]	-6.64386	8.39379e-17			GRSF1	Q12849	G-rich sequence factor 1 [OS=Homo sapiens]	-2.24469	6.36066e-06
TECR	Q9NZ01	Very-long-chain enoyl-CoA reductase [OS=Homo sapiens]	-2.50635	4.52149e-05			KLC4	Q9NSK0	Kinesin light chain 4 [OS=Homo sapiens]	6.64386	8.39379e-17			GOLGA2	Q08379	Golgin subfamily A member 2 [OS=Homo sapiens]	-2.29336	0.00757689
TFB2M	Q9H5Q4	Dimethyladenosine transferase 2, mitochondrial [OS=Homo sapiens]	-6.64386	1.04263e-16			KLF13	Q9Y2Y9	Krueppel-like factor 13 [OS=Homo sapiens]	-6.64386	8.39379e-17			MYH14	Q7Z406	Myosin-14 [OS=Homo sapiens]	-2.30757	0.00938986
TGFB2	P61812	Transforming growth factor beta-2 proprotein [OS=Homo sapiens]	-6.64386	1.04263e-16			KLK11	Q9UBX7	Kallikrein-11 [OS=Homo sapiens]	6.64386	8.39379e-17			PIR	O00625	Pirin [OS=Homo sapiens]	-2.37333	0.00542891
THOP1	P52888	Thimet oligopeptidase [OS=Homo sapiens]	-6.64386	1.04263e-16			KPNA3	O00505	Importin subunit alpha-4 [OS=Homo sapiens]	-2.61706	0.000332163			FUCA2	Q9BTY2	Plasma alpha-L-fucosidase [OS=Homo sapiens]	-2.45799	5.5333e-05
TIGAR	Q9NQ88	Fructose-2,6-bisphosphatase TIGAR [OS=Homo sapiens]	-6.64386	1.04263e-16			KRT20	P35900	Keratin, type I cytoskeletal 20 [OS=Homo sapiens]	6.64386	8.39379e-17			OTUB2	Q96DC9	Ubiquitin thioesterase OTUB2 [OS=Homo sapiens]	-2.46594	6.00598e-05
TIMM22	Q9Y584	Mitochondrial import inner membrane translocase subunit Tim22 [OS=Homo sapiens]	-3.71786	1.24464e-05			KRT38	O76015	Keratin, type I cuticular Ha8 [OS=Homo sapiens]	-6.64386	8.39379e-17			SURF1	Q15526	Surfeit locus protein 1 [OS=Homo sapiens]	-2.47393	0.0112666
TLCD1	Q96CP7	TLC domain-containing protein 1 [OS=Homo sapiens]	-6.64386	1.04263e-16			KRT79	Q5XKE5	Keratin, type II cytoskeletal 79 [OS=Homo sapiens]	-5.87832	8.39379e-17			MRPL13	Q9BYD1	39S ribosomal protein L13, mitochondrial [OS=Homo sapiens]	-2.52284	0.000765193
TMEM184C	Q9NVA4	Transmembrane protein 184C [OS=Homo sapiens]	-6.64386	1.04263e-16			KRTCAP2	Q8N6L1	Keratinocyte-associated protein 2 [OS=Homo sapiens]	6.64386	8.39379e-17			MRPL11	Q9Y3B7	39S ribosomal protein L11, mitochondrial [OS=Homo sapiens]	-2.58208	0.0191636
TNFRSF1A	P19438	Tumor necrosis factor receptor superfamily member 1A [OS=Homo sapiens]	-5.71786	1.04263e-16			LAMP2	P13473	Lysosome-associated membrane glycoprotein 2 [OS=Homo sapiens]	2.9982	9.49383e-06			EHMT1	Q9H9B1	Histone-lysine N-methyltransferase EHMT1 [OS=Homo sapiens]	-2.662	0.00170773
TP53RK	Q96S44	EKC/KEOPS complex subunit TP53RK [OS=Homo sapiens]	-6.64386	1.04263e-16			LAMTOR5	O43504	Ragulator complex protein LAMTOR5 [OS=Homo sapiens]	-6.64386	8.39379e-17			NAA35	Q5VZE5	N-alpha-acetyltransferase 35, NatC auxiliary subunit [OS=Homo sapiens]	-2.68038	0.0485097
TPD52L1	Q16890	Tumor protein D53 [OS=Homo sapiens]	-6.64386	1.04263e-16			LGALSL	Q3ZCW2	Galectin-related protein [OS=Homo sapiens]	-6.64386	8.39379e-17			COG1	Q8WTW3	Conserved oligomeric Golgi complex subunit 1 [OS=Homo sapiens]	-2.71786	6.99491e-08
TRAPPC9	Q96Q05	Trafficking protein particle complex subunit 9 [OS=Homo sapiens]	-6.64386	1.04263e-16			LHFPL2	Q6ZUX7	LHFPL tetraspan subfamily member 2 protein [OS=Homo sapiens]	-3.02327	0.000432866			MGST3	O14880	Microsomal glutathione S-transferase 3 [OS=Homo sapiens]	-2.79586	1.21126e-05
TRIP10	Q15642	Cdc42-interacting protein 4 [OS=Homo sapiens]	-6.64386	1.04263e-16			LIMA1	Q9UHB6	LIM domain and actin-binding protein 1 [OS=Homo sapiens]	-2.84684	0.0439018			FNDC3B	Q53EP0	Fibronectin type III domain-containing protein 3B [OS=Homo sapiens]	-2.9885	1.8549e-12
TRUB1	Q8WWH5	Probable tRNA pseudouridine synthase 1 [OS=Homo sapiens]	-1.51046	0.033822			LIMD1	Q9UGP4	LIM domain-containing protein 1 [OS=Homo sapiens]	6.64386	8.39379e-17			SLC44A1	Q8WWI5	Choline transporter-like protein 1 [OS=Homo sapiens]	-3.01159	0.0330917
TUT7	Q5VYS8	Terminal uridylyltransferase 7 [OS=Homo sapiens]	-6.64386	1.04263e-16			LIPA	P38571	Lysosomal acid lipase/cholesteryl ester hydrolase [OS=Homo sapiens]	6.64386	8.39379e-17			IVD	P26440	Isovaleryl-CoA dehydrogenase, mitochondrial [OS=Homo sapiens]	-3.02327	0.0201674
TYMP	P19971	Thymidine phosphorylase [OS=Homo sapiens]	-6.64386	1.04263e-16			LMBR1	Q8WVP7	Limb region 1 protein homolog [OS=Homo sapiens]	-6.64386	8.39379e-17			ACP2	P11117	Lysosomal acid phosphatase [OS=Homo sapiens]	-3.05889	0.00194975
UBA5	Q9GZZ9	Ubiquitin-like modifier-activating enzyme 5 [OS=Homo sapiens]	-6.64386	1.04263e-16			LOXL2	Q9Y4K0	Lysyl oxidase homolog 2 [OS=Homo sapiens]	-6.64386	8.39379e-17			BORCS6	Q96GS4	BLOC-1-related complex subunit 6 [OS=Homo sapiens]	-3.05889	0.0435567
UBR2	Q8IWV8	E3 ubiquitin-protein ligase UBR2 [OS=Homo sapiens]	-6.64386	1.04263e-16			LPCAT4	Q643R3	Lysophospholipid acyltransferase LPCAT4 [OS=Homo sapiens]	6.64386	8.39379e-17			QPCTL	Q9NXS2	Glutaminyl-peptide cyclotransferase-like protein [OS=Homo sapiens]	-3.07097	0.00101243
UBXN8	O00124	UBX domain-containing protein 8 [OS=Homo sapiens]	-3.55639	0.000145171			MAN1B1	Q9UKM7	Endoplasmic reticulum mannosyl-oligosaccharide 1,2-alpha-mannosidase [OS=Homo sapiens]	6.64386	8.39379e-17			HLA-E	P13747	HLA class I histocompatibility antigen, alpha chain E [OS=Homo sapiens]	-3.07097	0.0296532
VEZF1	Q14119	Vascular endothelial zinc finger 1 [OS=Homo sapiens]	-6.64386	1.04263e-16			MAOA	P21397	Amine oxidase [flavin-containing] A [OS=Homo sapiens]	-6.64386	8.39379e-17			PHF8	Q9UPP1	Histone lysine demethylase PHF8 [OS=Homo sapiens]	-3.12029	1.18086e-10
VMP1	Q96GC9	Vacuole membrane protein 1 [OS=Homo sapiens]	-6.64386	1.04263e-16			MAPRE3	Q9UPY8	Microtubule-associated protein RP/EB family member 3 [OS=Homo sapiens]	6.64386	8.39379e-17			EXT2	Q93063	Exostosin-2 [OS=Homo sapiens]	-3.22432	0.0016292
VPS39	Q96JC1	Vam6/Vps39-like protein [OS=Homo sapiens]	-6.64386	1.04263e-16			MARCHF5	Q9NX47	E3 ubiquitin-protein ligase MARCHF5 [OS=Homo sapiens]	-6.64386	8.39379e-17			SPATA5	Q8NB90	ATPase family protein 2 homolog [OS=Homo sapiens]	-3.22432	0.0347343
VPS51	Q9UID3	Vacuolar protein sorting-associated protein 51 homolog [OS=Homo sapiens]	-6.64386	1.04263e-16			MAST1	Q9Y2H9	Microtubule-associated serine/threonine-protein kinase 1 [OS=Homo sapiens]	-6.64386	8.39379e-17			TACC2	O95359	Transforming acidic coiled-coil-containing protein 2 [OS=Homo sapiens]	-3.33643	1.899e-05
WDR5	P61964	WD repeat-containing protein 5 [OS=Homo sapiens]	-2.662	0.000113907			MDFIC	Q9P1T7	MyoD family inhibitor domain-containing protein [OS=Homo sapiens]	6.64386	8.39379e-17			HLA-C	P10321	HLA class I histocompatibility antigen, C alpha chain [OS=Homo sapiens]	-3.35107	0.00754557
WIPF2	Q8TF74	WAS/WASL-interacting protein family member 2 [OS=Homo sapiens]	-6.64386	1.04263e-16			MECP2	P51608	Methyl-CpG-binding protein 2 [OS=Homo sapiens]	4.24336	0.0132556			SLU7	O95391	Pre-mRNA-splicing factor SLU7 [OS=Homo sapiens]	-3.39593	1.57709e-05
ZFC3H1	O60293	Zinc finger C3H1 domain-containing protein [OS=Homo sapiens]	-6.64386	1.04263e-16			MED12	Q93074	Mediator of RNA polymerase II transcription subunit 12 [OS=Homo sapiens]	5.92022	3.31099e-11			TPP1	O14773	Tripeptidyl-peptidase 1 [OS=Homo sapiens]	-3.39593	0.0477058
ZMYM4	Q5VZL5	Zinc finger MYM-type protein 4 [OS=Homo sapiens]	-5.87832	1.04263e-16			METAP2	P50579	Methionine aminopeptidase 2 [OS=Homo sapiens]	-2.29336	0.0467613			IGSF3	O75054	Immunoglobulin superfamily member 3 [OS=Homo sapiens]	-3.42663	0.0461681
ZNF217	O75362	Zinc finger protein 217 [OS=Homo sapiens]	-6.64386	1.04263e-16			METTL2A	Q96IZ6	tRNA N(3)-methylcytidine methyltransferase METTL2A [OS=Homo sapiens]	6.64386	8.39379e-17			GPAA1	O43292	Glycosylphosphatidylinositol anchor attachment 1 protein [OS=Homo sapiens]	-3.45799	0.0041761
ZNF800	Q2TB10	Zinc finger protein 800 [OS=Homo sapiens]	-2.09542	0.0107291			METTL3	Q86U44	N6-adenosine-methyltransferase catalytic subunit [OS=Homo sapiens]	-6.64386	8.39379e-17			PSMD8	P48556	26S proteasome non-ATPase regulatory subunit 8 [OS=Homo sapiens]	-3.57347	0.0151439
AASDHPPT	Q9NRN7	L-aminoadipate-semialdehyde dehydrogenase-phosphopantetheinyl transferase [OS=Homo sapiens]	6.64386	1.04263e-16			MFSD14C	Q5VZR4	Hippocampus abundant transcript-like protein 2 [OS=Homo sapiens]	-6.64386	8.39379e-17			TPBG	Q13641	Trophoblast glycoprotein [OS=Homo sapiens]	-3.71786	1.5124e-06
ABHD14B	Q96IU4	Protein ABHD14B [OS=Homo sapiens]	3.01757	0.00479944			MGRN1	O60291	E3 ubiquitin-protein ligase MGRN1 [OS=Homo sapiens]	6.64386	8.39379e-17			PLPP6	Q8IY26	Phospholipid phosphatase 6 [OS=Homo sapiens]	-3.73697	0.000252619
ACOX3	O15254	Peroxisomal acyl-coenzyme A oxidase 3 [OS=Homo sapiens]	6.64386	1.04263e-16			MINPP1	Q9UNW1	Multiple inositol polyphosphate phosphatase 1 [OS=Homo sapiens]	-6.64386	8.39379e-17			MED17	Q9NVC6	Mediator of RNA polymerase II transcription subunit 17 [OS=Homo sapiens]	-3.77596	1.96105e-07
AGO1	Q9UL18	Protein argonaute-1 [OS=Homo sapiens]	5.1389	1.77628e-11			MKLN1	Q9UL63	Muskelin [OS=Homo sapiens]	-6.64386	8.39379e-17			DIP2B	Q9P265	Disco-interacting protein 2 homolog B [OS=Homo sapiens]	-3.81604	0.00123854
AGPAT1	Q99943	1-acyl-sn-glycerol-3-phosphate acyltransferase alpha [OS=Homo sapiens]	4.85015	8.08474e-13			MMAB	Q96EY8	Corrinoid adenosyltransferase [OS=Homo sapiens]	-6.64386	8.39379e-17			UPP1	Q16831	Uridine phosphorylase 1 [OS=Homo sapiens]	-3.8365	9.85249e-17
AGTRAP	Q6RW13	Type-1 angiotensin II receptor-associated protein [OS=Homo sapiens]	2.44943	0.000246658			MOSPD1	Q9UJG1	Motile sperm domain-containing protein 1 [OS=Homo sapiens]	-6.64386	8.39379e-17			NEFH	P12036	Neurofilament heavy polypeptide [OS=Homo sapiens]	-3.8997	0.000805558
ANAPC1	Q9H1A4	Anaphase-promoting complex subunit 1 [OS=Homo sapiens]	4.07724	0.00186673			MOSPD2	Q8NHP6	Motile sperm domain-containing protein 2 [OS=Homo sapiens]	-6.64386	8.39379e-17			SRP19	P09132	Signal recognition particle 19 kDa protein [OS=Homo sapiens]	-3.92139	0.000699849
ANKRD11	Q6UB99	Ankyrin repeat domain-containing protein 11 [OS=Homo sapiens]	6.64386	1.04263e-16			MPDZ	O75970	Multiple PDZ domain protein [OS=Homo sapiens]	3.03598	1.38784e-06			YKT6	O15498	Synaptobrevin homolog YKT6 [OS=Homo sapiens]	-4.03505	0.00357308
APIP	Q96GX9	Methylthioribulose-1-phosphate dehydratase [OS=Homo sapiens]	2.91839	0.00272163			MPV17L2	Q567V2	Mpv17-like protein 2 [OS=Homo sapiens]	-6.64386	8.39379e-17			RBM6	P78332	RNA-binding protein 6 [OS=Homo sapiens]	-4.15843	0.000918579
ARHGAP17	Q68EM7	Rho GTPase-activating protein 17 [OS=Homo sapiens]	6.64386	1.04263e-16			MRC2	Q9UBG0	C-type mannose receptor 2 [OS=Homo sapiens]	6.64386	8.39379e-17			NENF	Q9UMX5	Neudesin [OS=Homo sapiens]	-4.23786	0.00510792
BABAM1	Q9NWV8	BRISC and BRCA1-A complex member 1 [OS=Homo sapiens]	2.46806	0.0432167			MRM3	Q9HC36	rRNA methyltransferase 3, mitochondrial [OS=Homo sapiens]	-2.18442	0.033699			APOA1	P02647	Apolipoprotein A-I [OS=Homo sapiens]	-4.26534	2.5472e-07
BAG4	O95429	BAG family molecular chaperone regulator 4 [OS=Homo sapiens]	6.64386	1.04263e-16			MRPL13	Q9BYD1	39S ribosomal protein L13, mitochondrial [OS=Homo sapiens]	6.64386	8.39379e-17			INTS2	Q9H0H0	Integrator complex subunit 2 [OS=Homo sapiens]	-4.29336	1.45136e-08
BCL9L	Q86UU0	B-cell CLL/lymphoma 9-like protein [OS=Homo sapiens]	6.64386	1.04263e-16			MRPL15	Q9P015	39S ribosomal protein L15, mitochondrial [OS=Homo sapiens]	-2.79586	9.78628e-05			DCAF13	Q9NV06	DDB1- and CUL4-associated factor 13 [OS=Homo sapiens]	-4.68038	3.65489e-05
BLMH	Q13867	Bleomycin hydrolase [OS=Homo sapiens]	6.64386	1.04263e-16			MRPS12	O15235	28S ribosomal protein S12, mitochondrial [OS=Homo sapiens]	-6.64386	8.39379e-17			HERC4	Q5GLZ8	Probable E3 ubiquitin-protein ligase HERC4 [OS=Homo sapiens]	-5.01159	9.85249e-17
BORCS6	Q96GS4	BLOC-1-related complex subunit 6 [OS=Homo sapiens]	6.64386	1.04263e-16			MRPS18B	Q9Y676	28S ribosomal protein S18b, mitochondrial [OS=Homo sapiens]	6.64386	8.39379e-17			KIFC1	Q9BW19	Kinesin-like protein KIFC1 [OS=Homo sapiens]	-5.15843	9.85249e-17
BRD7	Q9NPI1	Bromodomain-containing protein 7 [OS=Homo sapiens]	6.64386	1.04263e-16			MSANTD2	Q6P1R3	Myb/SANT-like DNA-binding domain-containing protein 2 [OS=Homo sapiens]	-6.64386	8.39379e-17			ITPRIP	Q8IWB1	Inositol 1,4,5-trisphosphate receptor-interacting protein [OS=Homo sapiens]	-5.2109	2.73282e-05
BTAF1	O14981	TATA-binding protein-associated factor 172 [OS=Homo sapiens]	1.98768	8.03727e-07			MSI2	Q96DH6	RNA-binding protein Musashi homolog 2 [OS=Homo sapiens]	-6.64386	8.39379e-17			EIF3J	O75822	Eukaryotic translation initiation factor 3 subunit J [OS=Homo sapiens]	-5.57347	9.85249e-17
C11orf54	Q9H0W9	Ester hydrolase C11orf54 [OS=Homo sapiens]	6.64386	1.04263e-16			MSL1	Q68DK7	Male-specific lethal 1 homolog [OS=Homo sapiens]	6.64386	8.39379e-17			NLE1	Q9NVX2	Notchless protein homolog 1 [OS=Homo sapiens]	-5.71786	9.85249e-17
C18orf25	Q96B23	Uncharacterized protein C18orf25 [OS=Homo sapiens]	6.64386	1.04263e-16			MT1X	P80297	Metallothionein-1X [OS=Homo sapiens]	6.64386	8.39379e-17			PPEF1	O14829	Serine/threonine-protein phosphatase with EF-hands 1 [OS=Homo sapiens]	-5.79586	9.85249e-17
C4orf3	Q8WVX3	Uncharacterized protein C4orf3 [OS=Homo sapiens]	6.64386	1.04263e-16			MT2A	P02795	Metallothionein-2 [OS=Homo sapiens]	1.93697	0.0156332			KIAA2013	Q8IYS2	Uncharacterized protein KIAA2013 [OS=Homo sapiens]	-5.87832	1.95767e-14
CCDC88A	Q3V6T2	Girdin [OS=Homo sapiens]	6.64386	1.04263e-16			MTERF4	Q7Z6M4	Transcription termination factor 4, mitochondrial [OS=Homo sapiens]	-6.64386	8.39379e-17			CHD6	Q8TD26	Chromodomain-helicase-DNA-binding protein 6 [OS=Homo sapiens]	-6.26534	7.59652e-10
CDK5	Q00535	Cyclin-dependent-like kinase 5 [OS=Homo sapiens]	6.64386	1.04263e-16			MTFMT	Q96DP5	Methionyl-tRNA formyltransferase, mitochondrial [OS=Homo sapiens]	-6.64386	8.39379e-17			SNIP1	Q8TAD8	Smad nuclear-interacting protein 1 [OS=Homo sapiens]	-6.38082	9.85249e-17
CDK9	P50750	Cyclin-dependent kinase 9 [OS=Homo sapiens]	6.16438	3.31395e-09			MT-ND5	P03915	NADH-ubiquinone oxidoreductase chain 5 [OS=Homo sapiens]	-6.64386	8.39379e-17			AARSD1	Q9BTE6	Alanyl-tRNA editing protein Aarsd1 [OS=Homo sapiens]	-6.64386	9.85249e-17
CELSR1	Q9NYQ6	Cadherin EGF LAG seven-pass G-type receptor 1 [OS=Homo sapiens]	6.64386	1.04263e-16			MTSS2	Q765P7	Protein MTSS 2 [OS=Homo sapiens]	-6.64386	8.39379e-17			ABCB10	Q9NRK6	ATP-binding cassette sub-family B member 10, mitochondrial [OS=Homo sapiens]	-6.64386	9.85249e-17
CERS5	Q8N5B7	Ceramide synthase 5 [OS=Homo sapiens]	6.64386	1.04263e-16			MUC13	Q9H3R2	Mucin-13 [OS=Homo sapiens]	-6.64386	8.39379e-17			ABHD5	Q8WTS1	1-acylglycerol-3-phosphate O-acyltransferase ABHD5 [OS=Homo sapiens]	-6.64386	9.85249e-17
CHCHD6	Q9BRQ6	MICOS complex subunit MIC25 [OS=Homo sapiens]	6.64386	1.04263e-16			MVK	Q03426	Mevalonate kinase [OS=Homo sapiens]	6.64386	8.39379e-17			ACADS	P16219	Short-chain specific acyl-CoA dehydrogenase, mitochondrial [OS=Homo sapiens]	-6.64386	9.85249e-17
CIRBP	Q14011	Cold-inducible RNA-binding protein [OS=Homo sapiens]	6.64386	1.04263e-16			MYO10	Q9HD67	Unconventional myosin-X [OS=Homo sapiens]	-6.64386	8.39379e-17			ACYP1	P07311	Acylphosphatase-1 [OS=Homo sapiens]	-6.64386	9.85249e-17
CNN2	Q99439	Calponin-2 [OS=Homo sapiens]	1.123	0.0103916			MYO15A	Q9UKN7	Unconventional myosin-XV [OS=Homo sapiens]	4.98677	0.00567052			ADGRG6	Q86SQ4	Adhesion G-protein coupled receptor G6 [OS=Homo sapiens]	-6.64386	9.85249e-17
CNOT3	O75175	CCR4-NOT transcription complex subunit 3 [OS=Homo sapiens]	6.64386	1.04263e-16			NAA10	P41227	N-alpha-acetyltransferase 10 [OS=Homo sapiens]	-6.64386	8.39379e-17			AKAP10	O43572	A-kinase anchor protein 10, mitochondrial [OS=Homo sapiens]	-6.64386	9.85249e-17
CNOT7	Q9UIV1	CCR4-NOT transcription complex subunit 7 [OS=Homo sapiens]	6.64386	1.04263e-16			NAGA	P17050	Alpha-N-acetylgalactosaminidase [OS=Homo sapiens]	6.64386	8.39379e-17			ANAPC7	Q9UJX3	Anaphase-promoting complex subunit 7 [OS=Homo sapiens]	-6.64386	9.85249e-17
CTBP1	Q13363	C-terminal-binding protein 1 [OS=Homo sapiens]	6.64386	1.04263e-16			NCK1	P16333	Cytoplasmic protein NCK1 [OS=Homo sapiens]	6.64386	8.39379e-17			ARHGAP5	Q13017	Rho GTPase-activating protein 5 [OS=Homo sapiens]	-6.64386	9.85249e-17
CUL4A	Q13619	Cullin-4A [OS=Homo sapiens]	6.64386	1.04263e-16			NDFIP2	Q9NV92	NEDD4 family-interacting protein 2 [OS=Homo sapiens]	6.64386	8.39379e-17			ARNT	P27540	Aryl hydrocarbon receptor nuclear translocator [OS=Homo sapiens]	-6.64386	9.85249e-17
CYB5A	P00167	Cytochrome b5 [OS=Homo sapiens]	1.56608	0.00333879			NDUFA2	O43678	NADH dehydrogenase [ubiquinone] 1 alpha subcomplex subunit 2 [OS=Homo sapiens]	5.70609	0.00011834			ATP13A3	Q9H7F0	Polyamine-transporting ATPase 13A3 [OS=Homo sapiens]	-6.64386	9.85249e-17
CYBC1	Q9BQA9	Cytochrome b-245 chaperone 1 [OS=Homo sapiens]	1.67897	0.0134636			NDUFA4	O00483	Cytochrome c oxidase subunit NDUFA4 [OS=Homo sapiens]	6.64386	8.39379e-17			BAG4	O95429	BAG family molecular chaperone regulator 4 [OS=Homo sapiens]	-6.64386	9.85249e-17
DCAF6	Q58WW2	DDB1- and CUL4-associated factor 6 [OS=Homo sapiens]	6.64386	1.04263e-16			NDUFA9	Q16795	NADH dehydrogenase [ubiquinone] 1 alpha subcomplex subunit 9, mitochondrial [OS=Homo sapiens]	3.09896	0.0444161			BICRA	Q9NZM4	BRD4-interacting chromatin-remodeling complex-associated protein [OS=Homo sapiens]	-6.64386	9.85249e-17
DDT	P30046	D-dopachrome decarboxylase [OS=Homo sapiens]	2.67288	0.0250961			NDUFAF2	Q8N183	NADH dehydrogenase [ubiquinone] 1 alpha subcomplex assembly factor 2 [OS=Homo sapiens]	-6.64386	8.39379e-17			BLMH	Q13867	Bleomycin hydrolase [OS=Homo sapiens]	-6.64386	9.85249e-17
DENND11	A4D1U4	DENN domain-containing protein 11 [OS=Homo sapiens]	6.64386	1.04263e-16			NDUFB6	O95139	NADH dehydrogenase [ubiquinone] 1 beta subcomplex subunit 6 [OS=Homo sapiens]	6.64386	8.39379e-17			BNIP3	Q12983	BCL2/adenovirus E1B 19 kDa protein-interacting protein 3 [OS=Homo sapiens]	-6.64386	9.85249e-17
DENND4C	Q5VZ89	DENN domain-containing protein 4C [OS=Homo sapiens]	6.64386	1.04263e-16			NDUFS7	O75251	NADH dehydrogenase [ubiquinone] iron-sulfur protein 7, mitochondrial [OS=Homo sapiens]	-3.18442	0.00135548			CACTIN	Q8WUQ7	Cactin [OS=Homo sapiens]	-6.64386	9.85249e-17
DGKA	P23743	Diacylglycerol kinase alpha [OS=Homo sapiens]	2.88869	0.0145844			NDUFV2	P19404	NADH dehydrogenase [ubiquinone] flavoprotein 2, mitochondrial [OS=Homo sapiens]	-4.71786	0.000432338			CAMSAP2	Q08AD1	Calmodulin-regulated spectrin-associated protein 2 [OS=Homo sapiens]	-6.64386	9.85249e-17
DNAJA2	O60884	DnaJ homolog subfamily A member 2 [OS=Homo sapiens]	1.31673	0.000861513			NECAP2	Q9NVZ3	Adaptin ear-binding coat-associated protein 2 [OS=Homo sapiens]	6.64386	8.39379e-17			CASP7	P55210	Caspase-7 [OS=Homo sapiens]	-6.64386	9.85249e-17
DNAJB4	Q9UDY4	DnaJ homolog subfamily B member 4 [OS=Homo sapiens]	6.64386	1.04263e-16			NEDD1	Q8NHV4	Protein NEDD1 [OS=Homo sapiens]	-6.64386	8.39379e-17			CCDC71L	Q8N9Z2	Coiled-coil domain-containing protein 71L [OS=Homo sapiens]	-6.64386	9.85249e-17
DNAJC1	Q96KC8	DnaJ homolog subfamily C member 1 [OS=Homo sapiens]	6.64386	1.04263e-16			NEFH	P12036	Neurofilament heavy polypeptide [OS=Homo sapiens]	-6.64386	8.39379e-17			CDYL	Q9Y232	Chromodomain Y-like protein [OS=Homo sapiens]	-6.64386	9.85249e-17
DNAJC8	O75937	DnaJ homolog subfamily C member 8 [OS=Homo sapiens]	2.07313	0.00196439			NEO1	Q92859	Neogenin [OS=Homo sapiens]	6.64386	8.39379e-17			CEACAM1	P13688	Carcinoembryonic antigen-related cell adhesion molecule 1 [OS=Homo sapiens]	-6.64386	9.85249e-17
DNPH1	O43598	2'-deoxynucleoside 5'-phosphate N-hydrolase 1 [OS=Homo sapiens]	3.10719	0.0227891			NFIA	Q12857	Nuclear factor 1 A-type [OS=Homo sapiens]	-6.64386	8.39379e-17			CELSR1	Q9NYQ6	Cadherin EGF LAG seven-pass G-type receptor 1 [OS=Homo sapiens]	-6.64386	9.85249e-17
DPM1	O60762	Dolichol-phosphate mannosyltransferase subunit 1 [OS=Homo sapiens]	2.44837	7.79332e-10			NFU1	Q9UMS0	NFU1 iron-sulfur cluster scaffold homolog, mitochondrial [OS=Homo sapiens]	6.64386	8.39379e-17			CHCHD6	Q9BRQ6	MICOS complex subunit MIC25 [OS=Homo sapiens]	-6.64386	9.85249e-17
EBAG9	O00559	Receptor-binding cancer antigen expressed on SiSo cells [OS=Homo sapiens]	3.95671	0.000221947			NIPA1	Q7RTP0	Magnesium transporter NIPA1 [OS=Homo sapiens]	-2.32916	0.0237263			CHD2	O14647	Chromodomain-helicase-DNA-binding protein 2 [OS=Homo sapiens]	-6.64386	9.85249e-17
EIF4A3	P38919	Eukaryotic initiation factor 4A-III [OS=Homo sapiens]	1.20977	0.000684094			NIPSNAP1	Q9BPW8	Protein NipSnap homolog 1 [OS=Homo sapiens]	-4.44222	6.01698e-13			CNTNAP1	P78357	Contactin-associated protein 1 [OS=Homo sapiens]	-6.64386	9.85249e-17
EMC10	Q5UCC4	ER membrane protein complex subunit 10 [OS=Homo sapiens]	3.5764	6.93674e-09			NPC2	P61916	NPC intracellular cholesterol transporter 2 [OS=Homo sapiens]	2.15153	0.000643063			COQ6	Q9Y2Z9	Ubiquinone biosynthesis monooxygenase COQ6, mitochondrial [OS=Homo sapiens]	-6.64386	9.85249e-17
EMG1	Q92979	Ribosomal RNA small subunit methyltransferase NEP1 [OS=Homo sapiens]	1.22033	0.00196102			NSD3	Q9BZ95	Histone-lysine N-methyltransferase NSD3 [OS=Homo sapiens]	6.64386	8.39379e-17			CSNK2A2	P19784	Casein kinase II subunit alpha' [OS=Homo sapiens]	-6.64386	9.85249e-17
EMSY	Q7Z589	BRCA2-interacting transcriptional repressor EMSY [OS=Homo sapiens]	3.89801	1.04263e-16			NUBP2	Q9Y5Y2	Cytosolic Fe-S cluster assembly factor NUBP2 [OS=Homo sapiens]	6.64386	8.39379e-17			CSTA	P01040	Cystatin-A [OS=Homo sapiens]	-6.64386	9.85249e-17
EPPK1	P58107	Epiplakin [OS=Homo sapiens]	6.64386	1.04263e-16			NUCB1	Q02818	Nucleobindin-1 [OS=Homo sapiens]	-1.39973	0.0482081			CTSS	P25774	Cathepsin S [OS=Homo sapiens]	-6.64386	9.85249e-17
ERBIN	Q96RT1	Erbin [OS=Homo sapiens]	6.64386	1.04263e-16			NUCB2	P80303	Nucleobindin-2 [OS=Homo sapiens]	-3.44222	0.00367121			CWF19L1	Q69YN2	CWF19-like protein 1 [OS=Homo sapiens]	-6.64386	9.85249e-17
ERCC5	P28715	DNA excision repair protein ERCC-5 [OS=Homo sapiens]	6.64386	1.04263e-16			NUTF2	P61970	Nuclear transport factor 2 [OS=Homo sapiens]	2.98932	0.0150953			DCP1B	Q8IZD4	mRNA-decapping enzyme 1B [OS=Homo sapiens]	-6.64386	9.85249e-17
EXOC5	O00471	Exocyst complex component 5 [OS=Homo sapiens]	6.64386	1.04263e-16			OAS3	Q9Y6K5	2'-5'-oligoadenylate synthase 3 [OS=Homo sapiens]	6.64386	8.39379e-17			DCTN3	O75935	Dynactin subunit 3 [OS=Homo sapiens]	-6.64386	9.85249e-17
FAM91A1	Q658Y4	Protein FAM91A1 [OS=Homo sapiens]	6.64386	1.04263e-16			OCRL	Q01968	Inositol polyphosphate 5-phosphatase OCRL [OS=Homo sapiens]	6.64386	8.39379e-17			DNAAF10	Q96MX6	Dynein axonemal assembly factor 10 [OS=Homo sapiens]	-6.64386	9.85249e-17
FIS1	Q9Y3D6	Mitochondrial fission 1 protein [OS=Homo sapiens]	6.64386	1.04263e-16			OLA1	Q9NTK5	Obg-like ATPase 1 [OS=Homo sapiens]	-1.74662	0.0487453			EPB41	P11171	Protein 4.1 [OS=Homo sapiens]	-6.64386	9.85249e-17
FKBP2	P26885	Peptidyl-prolyl cis-trans isomerase FKBP2 [OS=Homo sapiens]	5.42747	2.19521e-06			OPLAH	O14841	5-oxoprolinase [OS=Homo sapiens]	-6.64386	8.39379e-17			EVPL	Q92817	Envoplakin [OS=Homo sapiens]	-6.64386	9.85249e-17
FZD5	Q13467	Frizzled-5 [OS=Homo sapiens]	6.64386	1.04263e-16			OSBPL9	Q96SU4	Oxysterol-binding protein-related protein 9 [OS=Homo sapiens]	6.64386	8.39379e-17			EXOC5	O00471	Exocyst complex component 5 [OS=Homo sapiens]	-6.64386	9.85249e-17
GAN	Q9H2C0	Gigaxonin [OS=Homo sapiens]	2.67875	3.66932e-05			OSTM1	Q86WC4	Osteopetrosis-associated transmembrane protein 1 [OS=Homo sapiens]	6.64386	8.39379e-17			FA2H	Q7L5A8	Fatty acid 2-hydroxylase [OS=Homo sapiens]	-6.64386	9.85249e-17
GLIPR1	P48060	Glioma pathogenesis-related protein 1 [OS=Homo sapiens]	6.64386	1.04263e-16			PACC1	Q9H813	Proton-activated chloride channel [OS=Homo sapiens]	-6.64386	8.39379e-17			FAM234A	Q9H0X4	Protein FAM234A [OS=Homo sapiens]	-6.64386	9.85249e-17
GNG5	P63218	Guanine nucleotide-binding protein G(I)/G(S)/G(O) subunit gamma-5 [OS=Homo sapiens]	6.64386	1.04263e-16			PACSIN3	Q9UKS6	Protein kinase C and casein kinase substrate in neurons protein 3 [OS=Homo sapiens]	2.71677	0.0136363			FARP2	O94887	FERM, ARHGEF and pleckstrin domain-containing protein 2 [OS=Homo sapiens]	-6.64386	9.85249e-17
GPALPP1	Q8IXQ4	GPALPP motifs-containing protein 1 [OS=Homo sapiens]	6.64386	1.04263e-16			PARP12	Q9H0J9	Protein mono-ADP-ribosyltransferase PARP12 [OS=Homo sapiens]	6.64386	8.39379e-17			FNDC3A	Q9Y2H6	Fibronectin type-III domain-containing protein 3A [OS=Homo sapiens]	-6.64386	9.85249e-17
HACD2	Q6Y1H2	Very-long-chain (3R)-3-hydroxyacyl-CoA dehydratase 2 [OS=Homo sapiens]	1.2461	0.000442527			PARP16	Q8N5Y8	Protein mono-ADP-ribosyltransferase PARP16 [OS=Homo sapiens]	6.64386	8.39379e-17			FRMD8	Q9BZ67	FERM domain-containing protein 8 [OS=Homo sapiens]	-6.64386	9.85249e-17
HINT1	P49773	Adenosine 5'-monophosphoramidase HINT1 [OS=Homo sapiens]	1.60644	0.0182704			PBDC1	Q9BVG4	Protein PBDC1 [OS=Homo sapiens]	6.64386	8.39379e-17			FZD6	O60353	Frizzled-6 [OS=Homo sapiens]	-6.64386	9.85249e-17
HMGN4	O00479	High mobility group nucleosome-binding domain-containing protein 4 [OS=Homo sapiens]	6.64386	1.04263e-16			PBRM1	Q86U86	Protein polybromo-1 [OS=Homo sapiens]	-3.94342	0.0168164			GPKOW	Q92917	G-patch domain and KOW motifs-containing protein [OS=Homo sapiens]	-6.64386	9.85249e-17
INTS1	Q8N201	Integrator complex subunit 1 [OS=Homo sapiens]	4.09828	0.0157555			PDCD2L	Q9BRP1	Programmed cell death protein 2-like [OS=Homo sapiens]	6.64386	8.39379e-17			GSDMD	P57764	Gasdermin-D [OS=Homo sapiens]	-6.64386	9.85249e-17
IRF2BPL	Q9H1B7	Probable E3 ubiquitin-protein ligase IRF2BPL [OS=Homo sapiens]	2.36008	0.0463121			PDCD4	Q53EL6	Programmed cell death protein 4 [OS=Homo sapiens]	6.64386	8.39379e-17			H2AC6	Q93077	Histone H2A type 1-C [OS=Homo sapiens]	-6.64386	9.85249e-17
ITIH1	P19827	Inter-alpha-trypsin inhibitor heavy chain H1 [OS=Homo sapiens]	3.52569	0.017434			PDCD5	O14737	Programmed cell death protein 5 [OS=Homo sapiens]	-6.64386	8.39379e-17			HIKESHI	Q53FT3	Protein Hikeshi [OS=Homo sapiens]	-6.64386	9.85249e-17
ITPRIP	Q8IWB1	Inositol 1,4,5-trisphosphate receptor-interacting protein [OS=Homo sapiens]	6.64386	1.04263e-16			PDK3	Q15120	[Pyruvate dehydrogenase (acetyl-transferring)] kinase isozyme 3, mitochondrial [OS=Homo sapiens]	3.00899	0.00624062			HMG20A	Q9NP66	High mobility group protein 20A [OS=Homo sapiens]	-6.64386	9.85249e-17
JAGN1	Q8N5M9	Protein jagunal homolog 1 [OS=Homo sapiens]	6.64386	1.04263e-16			PFN1	P07737	Profilin-1 [OS=Homo sapiens]	1.62527	0.0204941			IDUA	P35475	Alpha-L-iduronidase [OS=Homo sapiens]	-6.64386	9.85249e-17
KDM5A	P29375	Lysine-specific demethylase 5A [OS=Homo sapiens]	6.64386	1.04263e-16			PGK2	P07205	Phosphoglycerate kinase 2 [OS=Homo sapiens]	6.64386	8.39379e-17			INTS12	Q96CB8	Integrator complex subunit 12 [OS=Homo sapiens]	-6.64386	9.85249e-17
KLHDC10	Q6PID8	Kelch domain-containing protein 10 [OS=Homo sapiens]	6.64386	1.04263e-16			PGM3	O95394	Phosphoacetylglucosamine mutase [OS=Homo sapiens]	-6.64386	8.39379e-17			ISG20L2	Q9H9L3	Interferon-stimulated 20 kDa exonuclease-like 2 [OS=Homo sapiens]	-6.64386	9.85249e-17
LGALSL	Q3ZCW2	Galectin-related protein [OS=Homo sapiens]	6.64386	1.04263e-16			PIGK	Q92643	GPI-anchor transamidase [OS=Homo sapiens]	6.64386	8.39379e-17			KCT2	Q8NC54	Keratinocyte-associated transmembrane protein 2 [OS=Homo sapiens]	-6.64386	9.85249e-17
LRP4	O75096	Low-density lipoprotein receptor-related protein 4 [OS=Homo sapiens]	4.90771	0.000587712			PIK3C3	Q8NEB9	Phosphatidylinositol 3-kinase catalytic subunit type 3 [OS=Homo sapiens]	6.64386	8.39379e-17			KDM5A	P29375	Lysine-specific demethylase 5A [OS=Homo sapiens]	-6.64386	9.85249e-17
MAP4K4	O95819	Mitogen-activated protein kinase kinase kinase kinase 4 [OS=Homo sapiens]	6.64386	1.04263e-16			PITPNB	P48739	Phosphatidylinositol transfer protein beta isoform [OS=Homo sapiens]	6.64386	8.39379e-17			KIAA0319L	Q8IZA0	Dyslexia-associated protein KIAA0319-like protein [OS=Homo sapiens]	-6.64386	9.85249e-17
MARCHF5	Q9NX47	E3 ubiquitin-protein ligase MARCHF5 [OS=Homo sapiens]	6.64386	1.04263e-16			PKN1	Q16512	Serine/threonine-protein kinase N1 [OS=Homo sapiens]	6.64386	8.39379e-17			KIF11	P52732	Kinesin-like protein KIF11 [OS=Homo sapiens]	-6.64386	9.85249e-17
MCCC2	Q9HCC0	Methylcrotonoyl-CoA carboxylase beta chain, mitochondrial [OS=Homo sapiens]	1.49108	1.66459e-05			PLCB3	Q01970	1-phosphatidylinositol 4,5-bisphosphate phosphodiesterase beta-3 [OS=Homo sapiens]	6.64386	8.39379e-17			KIF18B	Q86Y91	Kinesin-like protein KIF18B [OS=Homo sapiens]	-6.64386	9.85249e-17
MDFIC	Q9P1T7	MyoD family inhibitor domain-containing protein [OS=Homo sapiens]	1.64339	0.0370218			PLEKHA5	Q9HAU0	Pleckstrin homology domain-containing family A member 5 [OS=Homo sapiens]	-2.49818	0.000425554			KLC4	Q9NSK0	Kinesin light chain 4 [OS=Homo sapiens]	-6.64386	9.85249e-17
MED12	Q93074	Mediator of RNA polymerase II transcription subunit 12 [OS=Homo sapiens]	2.47897	0.0315677			PMM2	O15305	Phosphomannomutase 2 [OS=Homo sapiens]	-5.71786	1.22633e-11			KLF13	Q9Y2Y9	Krueppel-like factor 13 [OS=Homo sapiens]	-6.64386	9.85249e-17
MIB1	Q86YT6	E3 ubiquitin-protein ligase MIB1 [OS=Homo sapiens]	6.64386	1.04263e-16			PNPO	Q9NVS9	Pyridoxine-5'-phosphate oxidase [OS=Homo sapiens]	6.64386	8.39379e-17			KLHDC4	Q8TBB5	Kelch domain-containing protein 4 [OS=Homo sapiens]	-6.64386	9.85249e-17
MIDEAS	Q6PJG2	Mitotic deacetylase-associated SANT domain protein [OS=Homo sapiens]	6.64386	1.04263e-16			POGK	Q9P215	Pogo transposable element with KRAB domain [OS=Homo sapiens]	-6.64386	8.39379e-17			KMT2D	O14686	Histone-lysine N-methyltransferase 2D [OS=Homo sapiens]	-6.64386	9.85249e-17
MIF	P14174	Macrophage migration inhibitory factor [OS=Homo sapiens]	2.79929	0.0347288			POGLUT1	Q8NBL1	Protein O-glucosyltransferase 1 [OS=Homo sapiens]	6.64386	8.39379e-17			KMT5B	Q4FZB7	Histone-lysine N-methyltransferase KMT5B [OS=Homo sapiens]	-6.64386	9.85249e-17
MKRN1	Q9UHC7	E3 ubiquitin-protein ligase makorin-1 [OS=Homo sapiens]	6.64386	1.04263e-16			PPFIBP2	Q8ND30	Liprin-beta-2 [OS=Homo sapiens]	6.64386	8.39379e-17			L3MBTL3	Q96JM7	Lethal(3)malignant brain tumor-like protein 3 [OS=Homo sapiens]	-6.64386	9.85249e-17
MOSPD1	Q9UJG1	Motile sperm domain-containing protein 1 [OS=Homo sapiens]	6.64386	1.04263e-16			PPT1	P50897	Palmitoyl-protein thioesterase 1 [OS=Homo sapiens]	5.45128	2.62193e-10			LIMD1	Q9UGP4	LIM domain-containing protein 1 [OS=Homo sapiens]	-6.64386	9.85249e-17
MPV17L2	Q567V2	Mpv17-like protein 2 [OS=Homo sapiens]	6.64386	1.04263e-16			PRAG1	Q86YV5	Inactive tyrosine-protein kinase PRAG1 [OS=Homo sapiens]	6.64386	8.39379e-17			LOXL2	Q9Y4K0	Lysyl oxidase homolog 2 [OS=Homo sapiens]	-6.64386	9.85249e-17
MRC2	Q9UBG0	C-type mannose receptor 2 [OS=Homo sapiens]	5.20899	6.17267e-05			PRDX4	Q13162	Peroxiredoxin-4 [OS=Homo sapiens]	2.778	0.00864076			LPAR1	Q92633	Lysophosphatidic acid receptor 1 [OS=Homo sapiens]	-6.64386	9.85249e-17
MRPL13	Q9BYD1	39S ribosomal protein L13, mitochondrial [OS=Homo sapiens]	6.05322	1.04263e-16			PRPF38A	Q8NAV1	Pre-mRNA-splicing factor 38A [OS=Homo sapiens]	6.64386	8.39379e-17			MARS2	Q96GW9	Methionine--tRNA ligase, mitochondrial [OS=Homo sapiens]	-6.64386	9.85249e-17
MRPL43	Q8N983	39S ribosomal protein L43, mitochondrial [OS=Homo sapiens]	5.46751	2.35648e-08			PSAP	P07602	Prosaposin [OS=Homo sapiens]	3.1177	0.00228564			METTL15	A6NJ78	12S rRNA N4-methylcytidine (m4C) methyltransferase [OS=Homo sapiens]	-6.64386	9.85249e-17
MRPS26	Q9BYN8	28S ribosomal protein S26, mitochondrial [OS=Homo sapiens]	6.64386	1.04263e-16			PSPH	P78330	Phosphoserine phosphatase [OS=Homo sapiens]	-6.64386	8.39379e-17			MFSD8	Q8NHS3	Major facilitator superfamily domain-containing protein 8 [OS=Homo sapiens]	-6.64386	9.85249e-17
MRPS5	P82675	28S ribosomal protein S5, mitochondrial [OS=Homo sapiens]	1.58063	0.0231561			PTBP2	Q9UKA9	Polypyrimidine tract-binding protein 2 [OS=Homo sapiens]	-6.64386	8.39379e-17			MIEN1	Q9BRT3	Migration and invasion enhancer 1 [OS=Homo sapiens]	-6.64386	9.85249e-17
MSI2	Q96DH6	RNA-binding protein Musashi homolog 2 [OS=Homo sapiens]	6.64386	1.04263e-16			PTMA	P06454	Prothymosin alpha [OS=Homo sapiens]	4.77774	1.84869e-13			MINPP1	Q9UNW1	Multiple inositol polyphosphate phosphatase 1 [OS=Homo sapiens]	-6.64386	9.85249e-17
MSL1	Q68DK7	Male-specific lethal 1 homolog [OS=Homo sapiens]	6.64386	1.04263e-16			PTPMT1	Q8WUK0	Phosphatidylglycerophosphatase and protein-tyrosine phosphatase 1 [OS=Homo sapiens]	6.64386	8.39379e-17			MLYCD	O95822	Malonyl-CoA decarboxylase, mitochondrial [OS=Homo sapiens]	-6.64386	9.85249e-17
MTMR3	Q13615	Myotubularin-related protein 3 [OS=Homo sapiens]	3.02538	0.0463121			PTPN1	P18031	Tyrosine-protein phosphatase non-receptor type 1 [OS=Homo sapiens]	-3.12029	0.000284218			MMP24OS	A0A0U1RRL7	Protein MMP24OS [OS=Homo sapiens]	-6.64386	9.85249e-17
MT-ND4	P03905	NADH-ubiquinone oxidoreductase chain 4 [OS=Homo sapiens]	4.80875	5.03539e-05			PTPRS	Q13332	Receptor-type tyrosine-protein phosphatase S [OS=Homo sapiens]	5.97655	7.05568e-05			MPV17L2	Q567V2	Mpv17-like protein 2 [OS=Homo sapiens]	-6.64386	9.85249e-17
MXRA7	P84157	Matrix-remodeling-associated protein 7 [OS=Homo sapiens]	3.72083	0.000361346			PWWP2A	Q96N64	PWWP domain-containing protein 2A [OS=Homo sapiens]	6.64386	8.39379e-17			MRTFA	Q969V6	Myocardin-related transcription factor A [OS=Homo sapiens]	-6.64386	9.85249e-17
MYDGF	Q969H8	Myeloid-derived growth factor [OS=Homo sapiens]	2.36597	0.000254029			RAB23	Q9ULC3	Ras-related protein Rab-23 [OS=Homo sapiens]	-6.64386	8.39379e-17			MTFMT	Q96DP5	Methionyl-tRNA formyltransferase, mitochondrial [OS=Homo sapiens]	-6.64386	9.85249e-17
MYH1	P12882	Myosin-1 [OS=Homo sapiens]	6.53992	1.04263e-16			RAB35	Q15286	Ras-related protein Rab-35 [OS=Homo sapiens]	1.68572	0.038945			MYRF	Q9Y2G1	Myelin regulatory factor [OS=Homo sapiens]	-6.64386	9.85249e-17
NAA30	Q147X3	N-alpha-acetyltransferase 30 [OS=Homo sapiens]	3.89676	0.000103398			RAB6A	P20340	Ras-related protein Rab-6A [OS=Homo sapiens]	2.68145	0.000104834			NAA30	Q147X3	N-alpha-acetyltransferase 30 [OS=Homo sapiens]	-6.64386	9.85249e-17
NAF1	Q96HR8	H/ACA ribonucleoprotein complex non-core subunit NAF1 [OS=Homo sapiens]	6.64386	1.04263e-16			RAB9A	P51151	Ras-related protein Rab-9A [OS=Homo sapiens]	-6.64386	8.39379e-17			NAXD	Q8IW45	ATP-dependent (S)-NAD(P)H-hydrate dehydratase [OS=Homo sapiens]	-6.64386	9.85249e-17
NFU1	Q9UMS0	NFU1 iron-sulfur cluster scaffold homolog, mitochondrial [OS=Homo sapiens]	5.38636	2.26557e-10			RAP2A	P10114	Ras-related protein Rap-2a [OS=Homo sapiens]	6.64386	8.39379e-17			NDUFA4	O00483	Cytochrome c oxidase subunit NDUFA4 [OS=Homo sapiens]	-6.64386	9.85249e-17
NFXL1	Q6ZNB6	NF-X1-type zinc finger protein NFXL1 [OS=Homo sapiens]	6.64386	1.04263e-16			RARS2	Q5T160	Probable arginine--tRNA ligase, mitochondrial [OS=Homo sapiens]	6.64386	8.39379e-17			NOA1	Q8NC60	Nitric oxide-associated protein 1 [OS=Homo sapiens]	-6.64386	9.85249e-17
NIP7	Q9Y221	60S ribosome subunit biogenesis protein NIP7 homolog [OS=Homo sapiens]	2.43669	0.000381119			RASAL2	Q9UJF2	Ras GTPase-activating protein nGAP [OS=Homo sapiens]	-6.64386	8.39379e-17			NSD3	Q9BZ95	Histone-lysine N-methyltransferase NSD3 [OS=Homo sapiens]	-6.64386	9.85249e-17
NLE1	Q9NVX2	Notchless protein homolog 1 [OS=Homo sapiens]	1.77947	0.0185954			RBFOX3	A6NFN3	RNA binding protein fox-1 homolog 3 [OS=Homo sapiens]	-6.64386	8.39379e-17			NT5DC3	Q86UY8	5'-nucleotidase domain-containing protein 3 [OS=Homo sapiens]	-6.64386	9.85249e-17
NOL8	Q76FK4	Nucleolar protein 8 [OS=Homo sapiens]	6.64386	1.04263e-16			RCOR1	Q9UKL0	REST corepressor 1 [OS=Homo sapiens]	-6.64386	8.39379e-17			OPLAH	O14841	5-oxoprolinase [OS=Homo sapiens]	-6.64386	9.85249e-17
NSMCE3	Q96MG7	Non-structural maintenance of chromosomes element 3 homolog [OS=Homo sapiens]	6.64386	1.04263e-16			RDH10	Q8IZV5	Retinol dehydrogenase 10 [OS=Homo sapiens]	-6.64386	8.39379e-17			PBX1	P40424	Pre-B-cell leukemia transcription factor 1 [OS=Homo sapiens]	-6.64386	9.85249e-17
OSBPL9	Q96SU4	Oxysterol-binding protein-related protein 9 [OS=Homo sapiens]	6.64386	1.04263e-16			REEP3	Q6NUK4	Receptor expression-enhancing protein 3 [OS=Homo sapiens]	-6.64386	8.39379e-17			PDCD2L	Q9BRP1	Programmed cell death protein 2-like [OS=Homo sapiens]	-6.64386	9.85249e-17
PGRMC1	O00264	Membrane-associated progesterone receptor component 1 [OS=Homo sapiens]	1.9855	0.007143			RFFL	Q8WZ73	E3 ubiquitin-protein ligase rififylin [OS=Homo sapiens]	-6.64386	8.39379e-17			PEX10	O60683	Peroxisome biogenesis factor 10 [OS=Homo sapiens]	-6.64386	9.85249e-17
PHF23	Q9BUL5	PHD finger protein 23 [OS=Homo sapiens]	6.64386	1.04263e-16			RFT1	Q96AA3	Protein RFT1 homolog [OS=Homo sapiens]	2.94129	0.00392768			PHF23	Q9BUL5	PHD finger protein 23 [OS=Homo sapiens]	-6.64386	9.85249e-17
PHF8	Q9UPP1	Histone lysine demethylase PHF8 [OS=Homo sapiens]	4.00917	0.00302589			RIOX2	Q8IUF8	Ribosomal oxygenase 2 [OS=Homo sapiens]	-6.64386	8.39379e-17			PIP4K2C	Q8TBX8	Phosphatidylinositol 5-phosphate 4-kinase type-2 gamma [OS=Homo sapiens]	-6.64386	9.85249e-17
PIP4K2A	P48426	Phosphatidylinositol 5-phosphate 4-kinase type-2 alpha [OS=Homo sapiens]	4.69237	3.0104e-06			RLF	Q13129	Zinc finger protein Rlf [OS=Homo sapiens]	6.64386	8.39379e-17			PRPF38A	Q8NAV1	Pre-mRNA-splicing factor 38A [OS=Homo sapiens]	-6.64386	9.85249e-17
PIP4K2C	Q8TBX8	Phosphatidylinositol 5-phosphate 4-kinase type-2 gamma [OS=Homo sapiens]	6.64386	1.04263e-16			RMC1	Q96DM3	Regulator of MON1-CCZ1 complex [OS=Homo sapiens]	6.64386	8.39379e-17			PTPRA	P18433	Receptor-type tyrosine-protein phosphatase alpha [OS=Homo sapiens]	-6.64386	9.85249e-17
PKN1	Q16512	Serine/threonine-protein kinase N1 [OS=Homo sapiens]	6.64386	1.04263e-16			RNF115	Q9Y4L5	E3 ubiquitin-protein ligase RNF115 [OS=Homo sapiens]	-4.60823	0.00315401			RABEP1	Q15276	Rab GTPase-binding effector protein 1 [OS=Homo sapiens]	-6.64386	9.85249e-17
PLPP6	Q8IY26	Phospholipid phosphatase 6 [OS=Homo sapiens]	6.64386	1.04263e-16			RNF214	Q8ND24	RING finger protein 214 [OS=Homo sapiens]	-2.88897	0.0356154			RASAL2	Q9UJF2	Ras GTPase-activating protein nGAP [OS=Homo sapiens]	-6.64386	9.85249e-17
POLDIP2	Q9Y2S7	Polymerase delta-interacting protein 2 [OS=Homo sapiens]	2.18396	0.000840894			RNPC3	Q96LT9	RNA-binding region-containing protein 3 [OS=Homo sapiens]	-3.92139	0.000615996			RIDA	P52758	2-iminobutanoate/2-iminopropanoate deaminase [OS=Homo sapiens]	-6.64386	9.85249e-17
POLE3	Q9NRF9	DNA polymerase epsilon subunit 3 [OS=Homo sapiens]	6.64386	1.04263e-16			RPL37A	P61513	60S ribosomal protein L37a [OS=Homo sapiens]	5.36363	1.11463e-14			RIOX2	Q8IUF8	Ribosomal oxygenase 2 [OS=Homo sapiens]	-6.64386	9.85249e-17
POLR1F	Q3B726	DNA-directed RNA polymerase I subunit RPA43 [OS=Homo sapiens]	6.64386	1.04263e-16			RPS15	P62841	40S ribosomal protein S15 [OS=Homo sapiens]	-1.84684	0.00363089			RP9	Q8TA86	Retinitis pigmentosa 9 protein [OS=Homo sapiens]	-6.64386	9.85249e-17
POTEE	Q6S8J3	POTE ankyrin domain family member E [OS=Homo sapiens]	3.70741	1.81628e-05			RPS19	P39019	40S ribosomal protein S19 [OS=Homo sapiens]	-1.53116	0.0245211			RPS4Y1	P22090	40S ribosomal protein S4, Y isoform 1 [OS=Homo sapiens]	-6.64386	9.85249e-17
PPFIA1	Q13136	Liprin-alpha-1 [OS=Homo sapiens]	6.64386	1.04263e-16			RPUSD3	Q6P087	Mitochondrial mRNA pseudouridine synthase RPUSD3 [OS=Homo sapiens]	6.64386	8.39379e-17			RPUSD4	Q96CM3	Mitochondrial RNA pseudouridine synthase RPUSD4 [OS=Homo sapiens]	-6.64386	9.85249e-17
PPP1R14B	Q96C90	Protein phosphatase 1 regulatory subunit 14B [OS=Homo sapiens]	2.56413	0.0417584			RRP15	Q9Y3B9	RRP15-like protein [OS=Homo sapiens]	3.75766	0.0106144			RTTN	Q86VV8	Rotatin [OS=Homo sapiens]	-6.64386	9.85249e-17
PRAG1	Q86YV5	Inactive tyrosine-protein kinase PRAG1 [OS=Homo sapiens]	6.64386	1.04263e-16			RSBN1	Q5VWQ0	Lysine-specific demethylase 9 [OS=Homo sapiens]	6.64386	8.39379e-17			S100P	P25815	Protein S100-P [OS=Homo sapiens]	-6.64386	9.85249e-17
PRPF38A	Q8NAV1	Pre-mRNA-splicing factor 38A [OS=Homo sapiens]	6.64386	1.04263e-16			RTCA	O00442	RNA 3'-terminal phosphate cyclase [OS=Homo sapiens]	-6.64386	8.39379e-17			SAP130	Q9H0E3	Histone deacetylase complex subunit SAP130 [OS=Homo sapiens]	-6.64386	9.85249e-17
PSME3	P61289	Proteasome activator complex subunit 3 [OS=Homo sapiens]	2.74459	1.37617e-05			RTF2	Q9BY42	Replication termination factor 2 [OS=Homo sapiens]	-2.95456	0.0482081			SEC11A	P67812	Signal peptidase complex catalytic subunit SEC11A [OS=Homo sapiens]	-6.64386	9.85249e-17
PTCD1	O75127	Pentatricopeptide repeat-containing protein 1, mitochondrial [OS=Homo sapiens]	6.64386	1.04263e-16			RUFY1	Q96T51	RUN and FYVE domain-containing protein 1 [OS=Homo sapiens]	6.64386	8.39379e-17			SERPINB12	Q96P63	Serpin B12 [OS=Homo sapiens]	-6.64386	9.85249e-17
PWWP2A	Q96N64	PWWP domain-containing protein 2A [OS=Homo sapiens]	6.64386	1.04263e-16			SBNO1	A3KN83	Protein strawberry notch homolog 1 [OS=Homo sapiens]	-2.82623	0.00452629			SH3BP4	Q9P0V3	SH3 domain-binding protein 4 [OS=Homo sapiens]	-6.64386	9.85249e-17
QPCTL	Q9NXS2	Glutaminyl-peptide cyclotransferase-like protein [OS=Homo sapiens]	4.59126	1.75147e-06			SCAF8	Q9UPN6	SR-related and CTD-associated factor 8 [OS=Homo sapiens]	6.64386	8.39379e-17			SIPA1L2	Q9P2F8	Signal-induced proliferation-associated 1-like protein 2 [OS=Homo sapiens]	-6.64386	9.85249e-17
RAB9A	P51151	Ras-related protein Rab-9A [OS=Homo sapiens]	6.64386	1.04263e-16			SCO1	O75880	Protein SCO1 homolog, mitochondrial [OS=Homo sapiens]	4.06652	6.5671e-05			SIRT2	Q8IXJ6	NAD-dependent protein deacetylase sirtuin-2 [OS=Homo sapiens]	-6.64386	9.85249e-17
RBM22	Q9NW64	Pre-mRNA-splicing factor RBM22 [OS=Homo sapiens]	2.12135	0.000593538			SDHB	P21912	Succinate dehydrogenase [ubiquinone] iron-sulfur subunit, mitochondrial [OS=Homo sapiens]	-3.08314	0.0451278			SLC2A13	Q96QE2	Proton myo-inositol cotransporter [OS=Homo sapiens]	-6.64386	9.85249e-17
RDH10	Q8IZV5	Retinol dehydrogenase 10 [OS=Homo sapiens]	6.64386	1.04263e-16			SEC24A	O95486	Protein transport protein Sec24A [OS=Homo sapiens]	6.64386	8.39379e-17			SLC30A6	Q6NXT4	Zinc transporter 6 [OS=Homo sapiens]	-6.64386	9.85249e-17
RMC1	Q96DM3	Regulator of MON1-CCZ1 complex [OS=Homo sapiens]	6.64386	1.04263e-16			SEC24D	O94855	Protein transport protein Sec24D [OS=Homo sapiens]	6.64386	8.39379e-17			SLC35B1	P78383	Solute carrier family 35 member B1 [OS=Homo sapiens]	-6.64386	9.85249e-17
RNF121	Q9H920	RING finger protein 121 [OS=Homo sapiens]	2.67536	0.0261121			SERINC3	Q13530	Serine incorporator 3 [OS=Homo sapiens]	-6.64386	8.39379e-17			SMG8	Q8ND04	Protein SMG8 [OS=Homo sapiens]	-6.64386	9.85249e-17
RNPC3	Q96LT9	RNA-binding region-containing protein 3 [OS=Homo sapiens]	2.21132	0.0242452			SERPINB12	Q96P63	Serpin B12 [OS=Homo sapiens]	6.64386	8.39379e-17			SMPDL3B	Q92485	Acid sphingomyelinase-like phosphodiesterase 3b [OS=Homo sapiens]	-6.64386	9.85249e-17
RPS4Y1	P22090	40S ribosomal protein S4, Y isoform 1 [OS=Homo sapiens]	6.64386	1.04263e-16			SERPINB9	P50453	Serpin B9 [OS=Homo sapiens]	-6.64386	8.39379e-17			SNX11	Q9Y5W9	Sorting nexin-11 [OS=Homo sapiens]	-6.64386	9.85249e-17
RTN3	O95197	Reticulon-3 [OS=Homo sapiens]	1.53057	0.0263575			SETX	Q7Z333	Probable helicase senataxin [OS=Homo sapiens]	6.64386	8.39379e-17			SPAG7	O75391	Sperm-associated antigen 7 [OS=Homo sapiens]	-6.64386	9.85249e-17
RTRAF	Q9Y224	RNA transcription, translation and transport factor protein [OS=Homo sapiens]	2.72181	0.00723883			SF3B5	Q9BWJ5	Splicing factor 3B subunit 5 [OS=Homo sapiens]	6.64386	8.39379e-17			SUDS3	Q9H7L9	Sin3 histone deacetylase corepressor complex component SDS3 [OS=Homo sapiens]	-6.64386	9.85249e-17
RTTN	Q86VV8	Rotatin [OS=Homo sapiens]	6.64386	1.04263e-16			SIN3B	O75182	Paired amphipathic helix protein Sin3b [OS=Homo sapiens]	-6.64386	8.39379e-17			TDRKH	Q9Y2W6	Tudor and KH domain-containing protein [OS=Homo sapiens]	-6.64386	9.85249e-17
S100A10	P60903	Protein S100-A10 [OS=Homo sapiens]	2.27083	0.00626119			SLC15A4	Q8N697	Solute carrier family 15 member 4 [OS=Homo sapiens]	3.30232	0.0306277			TFB2M	Q9H5Q4	Dimethyladenosine transferase 2, mitochondrial [OS=Homo sapiens]	-6.64386	9.85249e-17
SDHB	P21912	Succinate dehydrogenase [ubiquinone] iron-sulfur subunit, mitochondrial [OS=Homo sapiens]	6.64386	1.04263e-16			SLC16A2	P36021	Monocarboxylate transporter 8 [OS=Homo sapiens]	3.26933	0.0390734			TIGAR	Q9NQ88	Fructose-2,6-bisphosphatase TIGAR [OS=Homo sapiens]	-6.64386	9.85249e-17
SEMA4B	Q9NPR2	Semaphorin-4B [OS=Homo sapiens]	6.64386	1.04263e-16			SLC1A4	P43007	Neutral amino acid transporter A [OS=Homo sapiens]	6.64386	8.39379e-17			TMEM168	Q9H0V1	Transmembrane protein 168 [OS=Homo sapiens]	-6.64386	9.85249e-17
SEPTIN8	Q92599	Septin-8 [OS=Homo sapiens]	1.25822	0.0231639			SLC25A20	O43772	Mitochondrial carnitine/acylcarnitine carrier protein [OS=Homo sapiens]	2.9703	0.00456901			TMEM248	Q9NWD8	Transmembrane protein 248 [OS=Homo sapiens]	-6.64386	9.85249e-17
SERPINB12	Q96P63	Serpin B12 [OS=Homo sapiens]	6.64386	1.04263e-16			SLC25A44	Q96H78	Solute carrier family 25 member 44 [OS=Homo sapiens]	6.64386	8.39379e-17			TNRC6A	Q8NDV7	Trinucleotide repeat-containing gene 6A protein [OS=Homo sapiens]	-6.64386	9.85249e-17
SH3BP4	Q9P0V3	SH3 domain-binding protein 4 [OS=Homo sapiens]	6.64386	1.04263e-16			SLC25A6	P12236	ADP/ATP translocase 3 [OS=Homo sapiens]	1.82416	0.00620449			TNS2	Q63HR2	Tensin-2 [OS=Homo sapiens]	-6.64386	9.85249e-17
SHANK2	Q9UPX8	SH3 and multiple ankyrin repeat domains protein 2 [OS=Homo sapiens]	6.64386	1.04263e-16			SLC2A3	P11169	Solute carrier family 2, facilitated glucose transporter member 3 [OS=Homo sapiens]	6.64386	8.39379e-17			TOMM34	Q15785	Mitochondrial import receptor subunit TOM34 [OS=Homo sapiens]	-6.64386	9.85249e-17
SLC35B1	P78383	Solute carrier family 35 member B1 [OS=Homo sapiens]	4.42371	2.07121e-13			SLC30A7	Q8NEW0	Zinc transporter 7 [OS=Homo sapiens]	3.09643	0.00842099			TOR1B	O14657	Torsin-1B [OS=Homo sapiens]	-6.64386	9.85249e-17
SLC39A14	Q15043	Metal cation symporter ZIP14 [OS=Homo sapiens]	2.87657	0.0123518			SLC35B1	P78383	Solute carrier family 35 member B1 [OS=Homo sapiens]	-4.68038	9.88842e-07			TRIM3	O75382	Tripartite motif-containing protein 3 [OS=Homo sapiens]	-6.64386	9.85249e-17
SLC7A7	Q9UM01	Y+L amino acid transporter 1 [OS=Homo sapiens]	6.64386	1.04263e-16			SLC35F6	Q8N357	Solute carrier family 35 member F6 [OS=Homo sapiens]	-2.68966	0.00104481			TRIR	Q9BQ61	Telomerase RNA component interacting RNase [OS=Homo sapiens]	-6.64386	9.85249e-17
SLC9A1	P19634	Sodium/hydrogen exchanger 1 [OS=Homo sapiens]	2.70465	0.0260193			SLC38A7	Q9NVC3	Putative sodium-coupled neutral amino acid transporter 7 [OS=Homo sapiens]	3.60193	0.033842			TSEN2	Q8NCE0	tRNA-splicing endonuclease subunit Sen2 [OS=Homo sapiens]	-6.64386	9.85249e-17
SLCO3A1	Q9UIG8	Solute carrier organic anion transporter family member 3A1 [OS=Homo sapiens]	6.64386	1.04263e-16			SLC5A6	Q9Y289	Sodium-dependent multivitamin transporter [OS=Homo sapiens]	3.94982	0.0441479			TTF1	Q15361	Transcription termination factor 1 [OS=Homo sapiens]	-6.64386	9.85249e-17
SMC5	Q8IY18	Structural maintenance of chromosomes protein 5 [OS=Homo sapiens]	2.57555	0.000357553			SLC7A7	Q9UM01	Y+L amino acid transporter 1 [OS=Homo sapiens]	6.64386	8.39379e-17			UBASH3B	Q8TF42	Ubiquitin-associated and SH3 domain-containing protein B [OS=Homo sapiens]	-6.64386	9.85249e-17
SPRYD4	Q8WW59	SPRY domain-containing protein 4 [OS=Homo sapiens]	3.15023	0.0040092			SLIRP	Q9GZT3	SRA stem-loop-interacting RNA-binding protein, mitochondrial [OS=Homo sapiens]	-3.12029	0.00937054			UFM1	P61960	Ubiquitin-fold modifier 1 [OS=Homo sapiens]	-6.64386	9.85249e-17
SSH3	Q8TE77	Protein phosphatase Slingshot homolog 3 [OS=Homo sapiens]	6.64386	1.04263e-16			SLX9	Q9NSI2	Ribosome biogenesis protein SLX9 homolog [OS=Homo sapiens]	6.64386	8.39379e-17			URI1	O94763	Unconventional prefoldin RPB5 interactor 1 [OS=Homo sapiens]	-6.64386	9.85249e-17
TAGLN	Q01995	Transgelin [OS=Homo sapiens]	6.64386	1.04263e-16			SMPDL3B	Q92485	Acid sphingomyelinase-like phosphodiesterase 3b [OS=Homo sapiens]	6.64386	8.39379e-17			USP34	Q70CQ2	Ubiquitin carboxyl-terminal hydrolase 34 [OS=Homo sapiens]	-6.64386	9.85249e-17
TAPBPL	Q9BX59	Tapasin-related protein [OS=Homo sapiens]	6.64386	1.04263e-16			SNX14	Q9Y5W7	Sorting nexin-14 [OS=Homo sapiens]	6.64386	8.39379e-17			VEZT	Q9HBM0	Vezatin [OS=Homo sapiens]	-6.64386	9.85249e-17
TBC1D10B	Q4KMP7	TBC1 domain family member 10B [OS=Homo sapiens]	2.53953	0.0426484			SORT1	Q99523	Sortilin [OS=Homo sapiens]	-3.47393	0.0498101			VPS18	Q9P253	Vacuolar protein sorting-associated protein 18 homolog [OS=Homo sapiens]	-6.64386	9.85249e-17
TCAF1	Q9Y4C2	TRPM8 channel-associated factor 1 [OS=Homo sapiens]	1.56852	5.29408e-06			SP3	Q02447	Transcription factor Sp3 [OS=Homo sapiens]	6.64386	8.39379e-17			VRK3	Q8IV63	Inactive serine/threonine-protein kinase VRK3 [OS=Homo sapiens]	-6.64386	9.85249e-17
TECPR2	O15040	Tectonin beta-propeller repeat-containing protein 2 [OS=Homo sapiens]	6.64386	1.04263e-16			SPAST	Q9UBP0	Spastin [OS=Homo sapiens]	-3.68038	0.0140551			ZCCHC3	Q9NUD5	Zinc finger CCHC domain-containing protein 3 [OS=Homo sapiens]	-6.64386	9.85249e-17
TENT4B	Q8NDF8	Terminal nucleotidyltransferase 4B [OS=Homo sapiens]	6.64386	1.04263e-16			SPP1	P10451	Osteopontin [OS=Homo sapiens]	-4.13289	0.01174			ZFC3H1	O60293	Zinc finger C3H1 domain-containing protein [OS=Homo sapiens]	-6.64386	9.85249e-17
TMED3	Q9Y3Q3	Transmembrane emp24 domain-containing protein 3 [OS=Homo sapiens]	6.64386	1.04263e-16			SRBD1	Q8N5C6	S1 RNA-binding domain-containing protein 1 [OS=Homo sapiens]	-6.64386	8.39379e-17			ZMYND11	Q15326	Zinc finger MYND domain-containing protein 11 [OS=Homo sapiens]	-6.64386	9.85249e-17
TMEM168	Q9H0V1	Transmembrane protein 168 [OS=Homo sapiens]	6.64386	1.04263e-16			SREK1IP1	Q8N9Q2	Protein SREK1IP1 [OS=Homo sapiens]	-6.64386	8.39379e-17			ZNF217	O75362	Zinc finger protein 217 [OS=Homo sapiens]	-6.64386	9.85249e-17
TMEM201	Q5SNT2	Transmembrane protein 201 [OS=Homo sapiens]	6.64386	1.04263e-16			SRP68	Q9UHB9	Signal recognition particle subunit SRP68 [OS=Homo sapiens]	-2.32916	0.0060031			ZNF579	Q8NAF0	Zinc finger protein 579 [OS=Homo sapiens]	-6.64386	9.85249e-17
TMEM248	Q9NWD8	Transmembrane protein 248 [OS=Homo sapiens]	6.64386	1.04263e-16			SRP9	P49458	Signal recognition particle 9 kDa protein [OS=Homo sapiens]	6.64386	8.39379e-17			ZNF865	P0CJ78	Zinc finger protein 865 [OS=Homo sapiens]	-6.64386	9.85249e-17
TMEM259	Q4ZIN3	Membralin [OS=Homo sapiens]	6.64386	1.04263e-16			SRSF8	Q9BRL6	Serine/arginine-rich splicing factor 8 [OS=Homo sapiens]	-6.64386	8.39379e-17
TNIP1	Q15025	TNFAIP3-interacting protein 1 [OS=Homo sapiens]	6.64386	1.04263e-16			STAM2	O75886	Signal transducing adapter molecule 2 [OS=Homo sapiens]	6.64386	8.39379e-17
TNS1	Q9HBL0	Tensin-1 [OS=Homo sapiens]	6.64386	1.04263e-16			STARD7	Q9NQZ5	StAR-related lipid transfer protein 7, mitochondrial [OS=Homo sapiens]	-6.64386	8.39379e-17
TNS2	Q63HR2	Tensin-2 [OS=Homo sapiens]	6.64386	1.04263e-16			STBD1	O95210	Starch-binding domain-containing protein 1 [OS=Homo sapiens]	6.64386	8.39379e-17
TSPAN14	Q8NG11	Tetraspanin-14 [OS=Homo sapiens]	6.64386	1.04263e-16			STK3	Q13188	Serine/threonine-protein kinase 3 [OS=Homo sapiens]	6.64386	8.39379e-17
TWF2	Q6IBS0	Twinfilin-2 [OS=Homo sapiens]	6.64386	1.04263e-16			SUMF2	Q8NBJ7	Inactive C-alpha-formylglycine-generating enzyme 2 [OS=Homo sapiens]	-6.64386	8.39379e-17
UBE2V1	Q13404	Ubiquitin-conjugating enzyme E2 variant 1 [OS=Homo sapiens]	1.07382	0.0213443			SYNRG	Q9UMZ2	Synergin gamma [OS=Homo sapiens]	6.64386	8.39379e-17
UHRF2	Q96PU4	E3 ubiquitin-protein ligase UHRF2 [OS=Homo sapiens]	4.25361	1.09454e-05			TAF4	O00268	Transcription initiation factor TFIID subunit 4 [OS=Homo sapiens]	-6.64386	8.39379e-17
UNG	P13051	Uracil-DNA glycosylase [OS=Homo sapiens]	3.22774	0.00430268			TEX2	Q8IWB9	Testis-expressed protein 2 [OS=Homo sapiens]	-6.64386	8.39379e-17
UPP1	Q16831	Uridine phosphorylase 1 [OS=Homo sapiens]	2.15445	0.0253952			THNSL1	Q8IYQ7	Threonine synthase-like 1 [OS=Homo sapiens]	6.64386	8.39379e-17
UTP3	Q9NQZ2	Something about silencing protein 10 [OS=Homo sapiens]	6.64386	1.04263e-16			TIGAR	Q9NQ88	Fructose-2,6-bisphosphatase TIGAR [OS=Homo sapiens]	-6.64386	8.39379e-17
VAV2	P52735	Guanine nucleotide exchange factor VAV2 [OS=Homo sapiens]	6.64386	1.04263e-16			TIMM13	Q9Y5L4	Mitochondrial import inner membrane translocase subunit Tim13 [OS=Homo sapiens]	6.64386	8.39379e-17
VRK3	Q8IV63	Inactive serine/threonine-protein kinase VRK3 [OS=Homo sapiens]	6.64386	1.04263e-16			TIMM17A	Q99595	Mitochondrial import inner membrane translocase subunit Tim17-A [OS=Homo sapiens]	-6.64386	8.39379e-17
WIZ	O95785	Protein Wiz [OS=Homo sapiens]	6.64386	1.04263e-16			TIMM9	Q9Y5J7	Mitochondrial import inner membrane translocase subunit Tim9 [OS=Homo sapiens]	6.64386	8.39379e-17
YIPF1	Q9Y548	Protein YIPF1 [OS=Homo sapiens]	2.7995	2.3105e-15			TLCD1	Q96CP7	TLC domain-containing protein 1 [OS=Homo sapiens]	6.64386	8.39379e-17
ZCCHC3	Q9NUD5	Zinc finger CCHC domain-containing protein 3 [OS=Homo sapiens]	6.64386	1.04263e-16			TMCC1	O94876	Transmembrane and coiled-coil domains protein 1 [OS=Homo sapiens]	-6.64386	8.39379e-17
ZEB1	P37275	Zinc finger E-box-binding homeobox 1 [OS=Homo sapiens]	6.64386	1.04263e-16			TMCO1	Q9UM00	Calcium load-activated calcium channel [OS=Homo sapiens]	-1.88364	0.0408587
ZNF618	Q5T7W0	Zinc finger protein 618 [OS=Homo sapiens]	6.64386	1.04263e-16			TMED8	Q6PL24	Protein TMED8 [OS=Homo sapiens]	-6.64386	8.39379e-17
ZNHIT6	Q9NWK9	Box C/D snoRNA protein 1 [OS=Homo sapiens]	6.64386	1.04263e-16			TMEM201	Q5SNT2	Transmembrane protein 201 [OS=Homo sapiens]	6.64386	8.39379e-17
							TMEM248	Q9NWD8	Transmembrane protein 248 [OS=Homo sapiens]	-6.64386	8.39379e-17
							TMEM259	Q4ZIN3	Membralin [OS=Homo sapiens]	-6.64386	8.39379e-17
							TNIP1	Q15025	TNFAIP3-interacting protein 1 [OS=Homo sapiens]	-6.64386	8.39379e-17
							TNS2	Q63HR2	Tensin-2 [OS=Homo sapiens]	6.64386	8.39379e-17
							TPBG	Q13641	Trophoblast glycoprotein [OS=Homo sapiens]	-2.30757	0.0285754
							TRIM5	Q9C035	Tripartite motif-containing protein 5 [OS=Homo sapiens]	6.64386	8.39379e-17
							TRIM65	Q6PJ69	Tripartite motif-containing protein 65 [OS=Homo sapiens]	3.93423	0.0273796
							TRIP10	Q15642	Cdc42-interacting protein 4 [OS=Homo sapiens]	-5.15843	6.87374e-05
							TSEN54	Q7Z6J9	tRNA-splicing endonuclease subunit Sen54 [OS=Homo sapiens]	-3.50635	0.0440235
							TSKU	Q8WUA8	Tsukushi [OS=Homo sapiens]	-6.64386	8.39379e-17
							TSPAN4	O14817	Tetraspanin-4 [OS=Homo sapiens]	-5.64386	1.86826e-11
							TTC17	Q96AE7	Tetratricopeptide repeat protein 17 [OS=Homo sapiens]	-6.64386	8.39379e-17
							TUBG1	P23258	Tubulin gamma-1 chain [OS=Homo sapiens]	6.64386	8.39379e-17
							TWF2	Q6IBS0	Twinfilin-2 [OS=Homo sapiens]	-6.64386	8.39379e-17
							TYSND1	Q2T9J0	Peroxisomal leader peptide-processing protease [OS=Homo sapiens]	6.64386	8.39379e-17
							UBIAD1	Q9Y5Z9	UbiA prenyltransferase domain-containing protein 1 [OS=Homo sapiens]	3.5208	0.00459267
							UBTF	P17480	Nucleolar transcription factor 1 [OS=Homo sapiens]	-1.75633	0.0249722
							UBXN8	O00124	UBX domain-containing protein 8 [OS=Homo sapiens]	6.64386	8.39379e-17
							UFM1	P61960	Ubiquitin-fold modifier 1 [OS=Homo sapiens]	6.64386	8.39379e-17
							UHRF2	Q96PU4	E3 ubiquitin-protein ligase UHRF2 [OS=Homo sapiens]	4.22535	0.0288777
							URI1	O94763	Unconventional prefoldin RPB5 interactor 1 [OS=Homo sapiens]	6.64386	8.39379e-17
							UTS2	O95399	Urotensin-2 [OS=Homo sapiens]	6.64386	8.39379e-17
							VANGL1	Q8TAA9	Vang-like protein 1 [OS=Homo sapiens]	-3.75633	0.0238967
							VEZF1	Q14119	Vascular endothelial zinc finger 1 [OS=Homo sapiens]	6.64386	8.39379e-17
							VIL1	P09327	Villin-1 [OS=Homo sapiens]	6.64386	8.39379e-17
							VPS72	Q15906	Vacuolar protein sorting-associated protein 72 homolog [OS=Homo sapiens]	6.64386	8.39379e-17
							VRK1	Q99986	Serine/threonine-protein kinase VRK1 [OS=Homo sapiens]	-2.38836	0.0391144
							VRK3	Q8IV63	Inactive serine/threonine-protein kinase VRK3 [OS=Homo sapiens]	6.64386	8.39379e-17
							VSIR	Q9H7M9	V-type immunoglobulin domain-containing suppressor of T-cell activation [OS=Homo sapiens]	6.64386	8.39379e-17
							WDR11	Q9BZH6	WD repeat-containing protein 11 [OS=Homo sapiens]	3.45167	0.00286512
							WDR55	Q9H6Y2	WD repeat-containing protein 55 [OS=Homo sapiens]	6.64386	8.39379e-17
							WDR75	Q8IWA0	WD repeat-containing protein 75 [OS=Homo sapiens]	3.05953	0.0196584
							WIZ	O95785	Protein Wiz [OS=Homo sapiens]	6.64386	8.39379e-17
							YES1	P07947	Tyrosine-protein kinase Yes [OS=Homo sapiens]	-6.64386	8.39379e-17
							YIF1A	O95070	Protein YIF1A [OS=Homo sapiens]	6.64386	8.39379e-17
							YIPF1	Q9Y548	Protein YIPF1 [OS=Homo sapiens]	-3.47393	0.019744
							YKT6	O15498	Synaptobrevin homolog YKT6 [OS=Homo sapiens]	-3.08314	0.00254402
							ZC3HAV1L	Q96H79	Zinc finger CCCH-type antiviral protein 1-like [OS=Homo sapiens]	-6.64386	8.39379e-17
							ZCCHC17	Q9NP64	Nucleolar protein of 40 kDa [OS=Homo sapiens]	6.64386	8.39379e-17
							ZDHHC20	Q5W0Z9	Palmitoyltransferase ZDHHC20 [OS=Homo sapiens]	-6.64386	8.39379e-17
							ZEB1	P37275	Zinc finger E-box-binding homeobox 1 [OS=Homo sapiens]	6.64386	8.39379e-17
							ZMAT2	Q96NC0	Zinc finger matrin-type protein 2 [OS=Homo sapiens]	-3.12029	0.0461669
							ZMYM4	Q5VZL5	Zinc finger MYM-type protein 4 [OS=Homo sapiens]	6.64386	8.39379e-17
							ZNF217	O75362	Zinc finger protein 217 [OS=Homo sapiens]	-6.64386	8.39379e-17
							ZNF579	Q8NAF0	Zinc finger protein 579 [OS=Homo sapiens]	6.64386	8.39379e-17
							ZNF618	Q5T7W0	Zinc finger protein 618 [OS=Homo sapiens]	6.64386	8.39379e-17
							ZNF687	Q8N1G0	Zinc finger protein 687 [OS=Homo sapiens]	-4.53952	8.12656e-05
							ZNF800	Q2TB10	Zinc finger protein 800 [OS=Homo sapiens]	-2.6529	0.0147007
							ZW10	O43264	Centromere/kinetochore protein zw10 homolog [OS=Homo sapiens]	6.64386	8.39379e-17

## Sheet: Table S2
Table S2. GARS1 interactors in A549 cell line
Uniprot AC	Gene name	Protein name
Q9UPQ9	TNRC6B	Trinucleotide repeat-containing gene 6B protein
O60784	TOM1	Target of Myb protein 1
O75665	OFD1	Oral-facial-digital syndrome 1 protein
P42166	TMPO	Lamina-associated polypeptide 2, isoform alpha
P54577	YARS1	Tyrosine--tRNA ligase, cytoplasmic
Q9NQX3	GPHN	Gephyrin
P49591	SARS1	Serine--tRNA ligase, cytoplasmic
O00429	DNM1L	Dynamin-1-like protein
O15355	PPM1G	Protein phosphatase 1G
O43776	NARS1	Asparagine--tRNA ligase, cytoplasmic
O60701	UGDH	UDP-glucose 6-dehydrogenase
O94992	HEXIM1	Protein HEXIM1
O95757	HSPA4L	Heat shock 70 kDa protein 4L
O95793	STAU1	Double-stranded RNA-binding protein Staufen homolog 1
O95994	AGR2	Anterior gradient protein 2 homolog
P04156	PRNP	Major prion protein
P04792	HSPB1	Heat shock protein beta-1
P07814	EPRS1	Bifunctional glutamate/proline--tRNA ligase
P08243	ASNS	Asparagine synthetase [glutamine-hydrolyzing]
P10155	TROVE2	60 kDa SS-A/Ro ribonucleoprotein
P11142	HSPA8	Heat shock cognate 71 kDa protein
P12081	HARS1	Histidine--tRNA ligase, cytoplasmic
P13798	APEH	Acylamino-acid-releasing enzyme
P14324	FDPS	Farnesyl pyrophosphate synthase
P14868	DARS1	Aspartate--tRNA ligase, cytoplasmic
P16070	CD44	CD44 antigen
P17980	PSMC3	26S proteasome regulatory subunit 6A
P22059	OSBP	Oxysterol-binding protein 1
P22314	UBA1	Ubiquitin-like modifier-activating enzyme 1
P25788	PSMA3	Proteasome subunit alpha type-3
P26639	TARS1	Threonine--tRNA ligase 1, cytoplasmic
P29692	EEF1D	Elongation factor 1-delta
P30101	PDIA3	Protein disulfide-isomerase A3
P35221	CTNNA1	Catenin alpha-1
P41250	GARS1	Glycine--tRNA ligase
P41252	IARS1	Isoleucine--tRNA ligase, cytoplasmic
P47897	QARS1	Glutamine--tRNA ligase
P48163	ME1	NADP-dependent malic enzyme
P49116	NR2C2	Nuclear receptor subfamily 2 group C member 2
P49588	AARS1	Alanine--tRNA ligase, cytoplasmic
P49589	CARS1	Cysteine--tRNA ligase, cytoplasmic
P49590	HARS2	Histidine--tRNA ligase, mitochondrial
P49841	GSK3B	Glycogen synthase kinase-3 beta
P52655	GTF2A1	Transcription initiation factor IIA subunit 1
P54136	RARS1	Arginine--tRNA ligase, cytoplasmic
P54578	USP14	Ubiquitin carboxyl-terminal hydrolase 14
P56192	MARS1	Methionine--tRNA ligase, cytoplasmic
P58546	MTPN	Myotrophin
P60520	GABARAPL2	Gamma-aminobutyric acid receptor-associated protein-like 2
P61081	UBE2M	NEDD8-conjugating enzyme Ubc12
P63104	YWHAZ	14-3-3 protein zeta/delta
P67809	YBX1	Y-box-binding protein 1
Q06210	GFPT1	Glutamine--fructose-6-phosphate aminotransferase [isomerizing] 1
Q06323	PSME1	Proteasome activator complex subunit 1
Q09161	NCBP1	Nuclear cap-binding protein subunit 1
Q13564	NAE1	NEDD8-activating enzyme E1 regulatory subunit
Q13596	SNX1	Sorting nexin-1
Q14137	BOP1	Ribosome biogenesis protein BOP1
Q14247	CTTN	Src substrate cortactin
Q14697	GANAB	Neutral alpha-glucosidase AB
Q15029	EFTUD2	116 kDa U5 small nuclear ribonucleoprotein component
Q15046	KARS1	Lysine--tRNA ligase
Q15436	SEC23A	Protein transport protein Sec23A
Q15843	NEDD8	NEDD8
Q15942	ZYX	Zyxin
Q69YN4	VIRMA	Protein virilizer homolog
Q6FI81	CIAPIN1	Anamorsin
Q6JQN1	ACAD10	Acyl-CoA dehydrogenase family member 10
Q7L2J0	MEPCE	7SK snRNA methylphosphate capping enzyme
Q86VP6	CAND1	Cullin-associated NEDD8-dissociated protein 1
Q8NC51	SERBP1	Plasminogen activator inhibitor 1 RNA-binding protein
Q8TAT6	NPLOC4	Nuclear protein localization protein 4 homolog
Q92890	UFD1L	Ubiquitin recognition factor in ER-associated degradation protein 1
Q92945	KHSRP	Far upstream element-binding protein 2
Q93034	CUL5	Cullin-5
Q96D46	NMD3	60S ribosomal export protein NMD3
Q96FW1	OTUB1	Ubiquitin thioesterase OTUB1
Q99536	VAT1	Synaptic vesicle membrane protein VAT-1 homolog
Q99614	TTC1	Tetratricopeptide repeat protein 1
Q9H8Y8	GORASP2	Golgi reassembly-stacking protein 2
Q9NQW7	XPNPEP1	Xaa-Pro aminopeptidase 1
Q9NRD1	FBXO6	F-box only protein 6
Q9NZC7	WWOX	WW domain-containing oxidoreductase
Q9NZL4	HSPBP1	Hsp70-binding protein 1
Q9P2J5	LARS1	Leucine--tRNA ligase, cytoplasmic
Q9UBN7	HDAC6	Histone deacetylase 6
Q9UIA9	XPO7	Exportin-7
Q9UKX7	NUP50	Nuclear pore complex protein Nup50
Q9UL46	PSME2	Proteasome activator complex subunit 2
Q9ULV4	CORO1C	Coronin-1C
Q9Y312	AAR2	Protein AAR2 homolog

## Sheet: Table S3
Table S3. Functional groups based on GO Biological Process and Reactome Pathways enrichment analysis by ClueGO and visualized in Figure S10, S11, S12 and S13											legenda
											GARS1 interactor & DEP24h			HDAC6	ASNS	TOM1
											GARS1 interactor & DEP48h			HARS1	OTUB1	OFD1
											GARS1 interactor & DEP72h			PSME2	SARS1	AAR2	PSMC3	VIRMA
											GARS1 interactor & DEP24h&72h			HSPBP1
	Function	Groups	Group Genes
GARS1 interactors	response to endoplasmic reticulum stress	Group00	ASNS	AGR2	FBXO6	GFPT1	GORASP2	GSK3B	NPLOC4	PDIA3	UFD1	USP14
	regulation of apoptotic signaling pathway	Group01	CD44	CTNNA1	CTTN	DNM1L	GSK3B	HSPB1	PDIA3	QARS1	WWOX	YWHAZ
	Cellular responses to stress	Group02	ASNS	HDAC6	PSMC3	PSME2	GSK3B	HSPA4L	HSPA8	NUP50	PSMA3	TNRC6B	PSME1
	cellular protein localization	Group03	HDAC6	TOM1	AGR2	CTNNA1	CTTN	DNM1L	GORASP2	GPHN	GSK3B	HSPA8	HSPB1	MEPCE	NCBP1	NMD3	NPLOC4	NUP50	PRNP	SEC23A	SNX1	UFD1	XPO7	YBX1	YWHAZ
	cellular response to stress	Group04	ASNS	HDAC6	OTUB1	PSMC3	PSME2	AGR2	CD44	CTNNA1	FBXO6	GABARAPL2	GFPT1	GORASP2	GSK3B	HEXIM1	HSPA8	HSPB1	KARS1	LARS1	MARS1	NPLOC4	NUP50	PDIA3	PSMA3	PSME1	QARS1	STAU1	UBA1	UFD1	USP14	YBX1	ZYX
	protein metabolic process	Group05	ASNS	HDAC6	HSPBP1	HARS1	OTUB1	PSMC3	PSME2	SARS1	VIRMA	AAR2	AARS1	AGR2	APEH	BOP1	CAND1	CARS1	CD44	CORO1C	CUL5	DARS1	DNM1L	EEF1D	EFTUD2	EPRS1	FBXO6	GABARAPL2	GANAB	GARS1	GFPT1	GPHN	GSK3B	GTF2A1	HARS2	HEXIM1	HSPA8	HSPB1	IARS1	KARS1	KHSRP	LARS1	MARS1	MEPCE	MTPN	NAE1	NARS1	NCBP1	NEDD8
	Neddylation	Group06	HDAC6	HSPBP1	OTUB1	PSMC3	PSME2	CAND1	CUL5	DNM1L	FBXO6	GANAB	GARS1	GFPT1	HSPA8	NAE1	NEDD8	NUP50	PDIA3	PSMA3	PSME1	SEC23A	UBA1	UBE2M	UFD1	USP14
	regulation of mRNA stability	Group07	ASNS	HDAC6	OTUB1	PSMC3	PSME2	AGR2	CD44	CTNNA1	DNM1L	EFTUD2	EPRS1	FBXO6	GARS1	GFPT1	GSK3B	HSPA4L	HSPA8	HSPB1	KARS1	KHSRP	LARS1	MARS1	ME1	NCBP1	NEDD8	NPLOC4	NR2C2	PDIA3	PRNP	PSMA3	PSME1	RO60	SERBP1	STAU1	UFD1	USP14	WWOX	YBX1	YWHAZ	ZYX
	peptide biosynthetic process	Group08	ASNS	HDAC6	HARS1	OTUB1	AAR2	VIRMA	SARS1	PSMC3	PSME2	AARS1	AGR2	APEH	BOP1	CAND1	CARS1	CIAPIN1	DARS1	DNM1L	EEF1D	EFTUD2	EPRS1	FBXO6	FDPS	GARS1	GFPT1	GPHN	GSK3B	GTF2A1	HARS2	HEXIM1	HSPA8	HSPB1	IARS1	KARS1	KHSRP	LARS1	MARS1	ME1	MEPCE	MTPN	NARS1	NCBP1	NEDD8	NMD3	NPLOC4	NR2C2	NUP50
	Cytosolic tRNA aminoacylation	Group09	ASNS	HDAC6	HARS1	OTUB1	PSMC3	PSME2	SARS1	AARS1	ACAD10	APEH	BOP1	CAND1	CARS1	CD44	CIAPIN1	CUL5	DARS1	EEF1D	EPRS1	FBXO6	FDPS	GANAB	GARS1	GFPT1	GPHN	GSK3B	GTF2A1	HARS2	HEXIM1	HSPA8	HSPB1	IARS1	KARS1	KHSRP	LARS1	MARS1	ME1	MEPCE	MTPN	NAE1	NARS1	NCBP1	NEDD8	NMD3	NPLOC4	NR2C2	NUP50
	posttranscriptional regulation of gene expression	Group10	HDAC6	HSPBP1	OTUB1	AAR2	SARS1	PSMC3	PSME2	VIRMA	AARS1	ACAD10	APEH	BOP1	CAND1	CD44	CORO1C	CTTN	CUL5	DNM1L	EEF1D	EFTUD2	EPRS1	FBXO6	GABARAPL2	GANAB	GARS1	GFPT1	GSK3B	HEXIM1	HSPA8	HSPB1	KARS1	KHSRP	MEPCE	MTPN	NAE1	NCBP1	NEDD8	NPLOC4	NR2C2	NUP50	PDIA3	PRNP	PSMA3	PSME1	QARS1	RO60	SEC23A
	Function	Groups	Group Genes
DEP 24h	vesicle-mediated transport	Group00	TOM1	A2M	ACTR10	ACTR1B	AIFM2	AP1M1	AP3B1	ARCN1	ARHGAP17	ARSA	ATG7	ATP6AP2	BICD2	CD2AP	CDC42SE2	CDK5	CEACAM1	CHMP4A	CHMP4B	CNN2	COG1	CTNNB1	CTSA	DCTN3	DERA	DPY30	EXOC3	EXOC5	FAM91A1	GLIPR1	GOSR1	GSDMD	HABP4	HRNR	JAGN1	JMJD6	KIF11	LOXL2	LRP4	LRSAM1	MIB1	MIF	MOSPD2	MRC2	MTCH1	NHLRC2	NIT2
	neutrophil mediated immunity	Group01	TOM1	ACTR10	ACTR1B	AIFM2	AP1M1	ARSA	ATG7	ATP6AP2	CEACAM1	CNN2	CTSA	DERA	GLIPR1	GSDMD	HRNR	JAGN1	MIF	MOSPD2	MTCH1	NIT2	PGAM1	PGRMC1	PRDX5	PSMD11	PSMD14	PSMD2	RAB24	SERPINB12	SLC15A4	TSPAN14
	cellular nitrogen compound metabolic process	Group02	ASNS	HDAC6	AASDHPPT	ABHD14B	ACD	ACOT1	ADA	ADAR	ADK	AGO1	AGPAT1	AIFM2	AK1	ATP5PB	ATP6AP2	BABAM1	BCL9L	BRD7	BTAF1	BUD31	CBX1	CBX8	CCNL2	CCNT1	CDIPT	CDK4	CDK5	CDK9	CELF1	CERS5	CIAO1	CIRBP	CNOT3	CNOT4	CNOT7	CPS1	CPSF1	CTBP1	CTNNB1	CUL4A	CWF19L1	CWF19L2	DAP3	DCAF6	DCP1B	DDX20	DDX54
	nervous system process	Group03	ACD	CDK5	CNTNAP1	EIF4A3	MED12	MTCH1	P2RX4	PPEF1	RDH10	SHANK2	SLC9A1	SOD1	SOD2	TYMP	UBA5
	Cellular responses to stress	Group04	ASNS	HDAC6	ACD	ACTR10	AGO1	ANAPC1	ANAPC10	ATP6V0D1	BAG4	CBX8	CDC16	CDK4	DCTN3	DNAJA2	LAMTOR5	MAP4K4	NUP205	PRDX5	PSMA7	PSMD11	PSMD14	PSMD2	PSME3	RPA2	RPL13	RPL17	RPL35A	RPL36	RPS4Y1	SH3BP4	SLC38A9	SOD1	SOD2
	organelle organization	Group05	HDAC6	A2M	ACD	ACOX3	ACTR10	ACTR1B	ADAR	AGO1	AIDA	AIFM2	AMACR	ANAPC1	AP1M1	AP3B1	APIP	ARHGAP17	ARHGEF18	ATG13	ATG7	ATP5PB	ATP6V0D1	BABAM1	BAG4	BCL9L	BICD2	BRD7	CBX8	CCDC88A	CD2AP	CDC16	CDK4	CDK5	CDK9	CEACAM1	CELF1	CELSR1	CHCHD6	CHMP4A	CHMP4B	CIAO1	CIRBP	CNN2	CNOT7	CNTNAP1	COG1	CTBP1	CTNNB1
	cellular amide metabolic process	Group06	ASNS	AASDHPPT	ACD	ACOT1	AGO1	AIFM2	ATP6AP2	CDK4	CELF1	CERS5	CIRBP	CNOT3	CNOT7	CPS1	DAP3	DNAJC1	EIF1AX	EIF4A3	EIF4G3	ELOVL5	FAR1	FAU	GLE1	HABP4	HACD2	HSD17B8	IFNGR1	LNPEP	MCCC2	MPV17L2	MRPL13	MRPL43	MRPS10	MRPS26	MRPS5	MTCH1	NIT2	PARS2	PDHX	PDK3	PGAM1	PLPP6	PTBP2	RPL13	RPL17	RPL23	RPL35A
	organonitrogen compound metabolic process	Group07	ASNS	HDAC6	HSPBP1	A2M	AASDHPPT	ABHD14B	ACD	ACOT1	ADA	ADAR	ADK	AGO1	AGPAT1	AIDA	AIFM2	AK1	ANAPC1	ANAPC10	APIP	ARAF	ARSA	ATG13	ATG7	ATP2A3	ATP5PB	ATP6AP2	BABAM1	BAG4	BLK	BLMH	BRD7	C18orf25	C1GALT1C1	CASP7	CBX8	CCDC88A	CCNL2	CCNT1	CCNY	CD2AP	CDC16	CDIPT	CDK4	CDK5	CDK9	CEACAM1	CELF1
	cellular catabolic process	Group08	HDAC6	HSPBP1	ACD	ACOX3	ADA	AGO1	ALDH1B1	AMACR	ANAPC1	ANAPC10	ARAF	ARSA	ATG13	ATG7	ATP6V0D1	BLMH	C18orf25	CD2AP	CDC16	CDK5	CEACAM1	CHMP4A	CHMP4B	CIRBP	CNOT3	CNOT4	CNOT7	CPS1	CTNNB1	CTSA	CUL4A	DCP1B	DDX6	DERA	DNPH1	EIF4A3	EPHX2	FAU	FBXO38	FIS1	FZD5	GDE1	GLUD2	HINT1	KLHL22	LAMTOR5	LNPEP
	regulation of macroautophagy	Group09	HDAC6	HSPBP1	ARAF	ARSA	ATG13	ATG7	ATP6V0D1	CDK5	CHMP4A	CHMP4B	CIRBP	CNOT7	CTSA	FIS1	FZD5	KLHL22	LAMTOR5	LRSAM1	MTCH1	MTMR3	NAF1	PACSIN3	PGAM1	PHF23	PIP4K2A	PIP4K2C	POLDIP2	PSMA7	PSMD11	PSMD14	PSMD2	PSME3	RAB1B	RAB24	RMC1	RPL17	RPL23	SAMD4B	SH3BP4	SLC38A9	SLIRP	SPTLC2	STAM2	STUB1	TECPR2	TENT4B	TIGAR
	establishment of localization in cell	Group10	HDAC6	TOM1	A2M	ACD	ACOX3	ACTR10	ACTR1B	AIFM2	AMACR	AP1M1	AP3B1	ARCN1	ARSA	ATG13	ATG7	ATP2A3	ATP5PB	ATP6AP2	BAG4	BICD2	CCDC88A	CD2AP	CDK5	CEACAM1	CELSR1	CHMP4A	CHMP4B	CNN2	CNTNAP1	COG1	CPSF1	CTNNB1	CTSA	DCTN3	DDX20	DENND4C	DERA	DPY30	EFR3A	EIF4A3	EPHX2	ERBIN	EXOC3	EXOC5	FAM91A1	FAU	FIS1
	mRNA metabolic process	Group11	ADAR	AGO1	BUD31	CCNT1	CDK9	CELF1	CIRBP	CNOT3	CNOT4	CNOT7	CPSF1	CWF19L1	CWF19L2	DCP1B	DDX20	DDX54	DDX6	DNAJC8	EIF4A3	ELP4	EMG1	FAU	GEMIN4	GLE1	HABP4	INTS1	JMJD6	MRPL13	MTERF4	NAF1	NIP7	NOL8	NUP205	PPP1R8	PRDX5	PRPF38A	PSMA7	PSMD11	PSMD14	PSMD2	PSME3	PTBP2	PTCD1	RBFOX3	RBM22	RNPC3	RPL13
	nucleobase-containing compound catabolic process	Group12	HDAC6	HSPBP1	ACD	ADA	ADAR	AGO1	ANAPC1	ANAPC10	ARAF	ATG7	BUD31	C18orf25	CCNT1	CD2AP	CDC16	CDK5	CDK9	CEACAM1	CELF1	CHMP4A	CHMP4B	CIRBP	CNOT3	CNOT4	CNOT7	CPSF1	CTNNB1	CTSA	CUL4A	CWF19L1	CWF19L2	DCP1B	DDX20	DDX6	DERA	DNAJC8	DNPH1	EIF4A3	EMG1	EPHX2	FAU	FBXO38	GEMIN4	GLE1	HABP4	HINT1	JMJD6
	Function	Groups	Group Genes
DEP 48h	cellular amide metabolic process	Group00	HARS1	AARSD1	AASDHPPT	ABCD1	ACSS2	ALDH1L1	ATIC	ATP6AP2	CDK5RAP1	CERS5	CLN6	CNOT3	COA3	DBI	DHPS	DNAJC1	EEF1E1	EIF3D	EIF4G3	ELOVL1	FAR1	FARS2	HABP4	IFNGR1	IGHMBP2	MAPK3	METTL3	MPV17L2	MRPL13	MRPL15	MRPS12	MRPS18B	MTFMT	MVK	NAGA	NCK1	OPLAH	PDK3	PLD1	PPT1	PSAP	PSEN1	PTBP2	RARS2	RPL37A	RPLP1	RPS15
	nervous system process	Group01	OTUB1	CDK5	CLN6	CNTNAP1	COMT	EML2	FEN1	GNPDA1	MAPK3	MECP2	MED12	MYO15A	NIPSNAP1	PPT1	PRKAR1B	PSAP	PSEN1	RDH10	SLC1A4	TIMM13	TIMM9
	organonitrogen compound metabolic process	Group02	HARS1	AARSD1	AASDHPPT	ABCD1	ABCD4	ACSS2	ADPGK	ADPRS	AGAP3	AGPAT1	AHSG	AK1	ALDH1L1	ANAPC1	ANP32B	ANXA8L1	AP2A2	APIP	ARMT1	ARSA	ARSB	ATG4B	ATIC	ATP6AP2	B4GALT4	BABAM2	BAD	BLK	BLMH	BNIP3	BPNT2	C18orf25	C1RL	CASP7	CBX8	CCDC88A	CDK5	CDK5RAP1	CERS5	CHMP4B	CIAO1	CLN6	CNOT3	COA3	COMT	COPS8	COQ8A
	Metabolism	Group03	AASDHPPT	ABCD1	ABCD4	ACADS	ACOX3	ACSS2	ADPGK	AGPAT1	AK1	AKR7A2	ALDH1L1	AMACR	APIP	ARSA	ARSB	ARSD	ATIC	B4GALT4	BPNT2	CBR1	CERS5	CIAO1	COMT	COX5A	CTSA	CYB5A	CYB5B	CYCS	DBI	DBT	DDAH1	DERA	DNPH1	DTYMK	ECI2	EEF1E1	ELOVL1	EPHX2	FAR1	GALNS	GLIPR1	GLRX	GNPDA1	IDH3B	IDUA	LPCAT4	MAOA
	coenzyme metabolic process	Group04	AASDHPPT	ABCD1	ACSS2	ALDH1L1	APIP	ATIC	COQ8A	CYB5A	DBI	ELOVL1	FAR1	MVK	NDUFA9	PARP16	PDK3	PNPO	PPT1	SLC2A3	SLC5A6	UBIAD1
	G protein-coupled receptor signaling pathway	Group05	ADGRG2	ADGRG6	ADGRL2	DGKA	IQGAP2	LGALSL	METAP2	MGRN1	PLCB3	PSAP	SORT1	UTS2
	organelle organization	Group06	OFD1	OTUB1	ABCD1	ACOX3	ACTBL2	ACTR1B	ADGRG6	AMACR	ANAPC1	ANP32B	ANXA7	ANXA8L1	AP2A2	APIP	ARFGAP2	ARFIP1	ARL1	ARPC4	ARSB	BABAM2	BAD	BCL9L	BNIP3	CBX8	CCDC88A	CDC42EP3	CDH4	CDK5	CENPF	CEP55	CFL2	CHCHD3	CHCHD6	CHD2	CHMP4B	CIAO1	CLGN	CLN6	CNTNAP1	COA3	COA6	COG1	COL5A1	COPS8	CYBA	CYCS	DCTN3
	electron transport chain	Group07	AKR7A2	COA6	COX5A	CYB5A	CYB5B	CYBA	CYCS	GLRX	IDH3B	LOXL2	MECP2	NDUFA2	NDUFA4	NDUFA9	NDUFAF2	NDUFB6	NDUFS7	NDUFV2	SDHB
	establishment of localization in cell	Group08	ABCD1	ACOX3	ACTR1B	AHSG	AMACR	ANP32B	ANXA8L1	AP1M2	AP2A2	ARFGAP2	ARFIP1	ARL1	ARSA	ARSB	ATP6AP2	BAD	CCDC88A	CDK5	CENPF	CHID1	CHMP4B	COG1	CTSA	CYBA	DCTN3	DDX19B	DERA	ECI2	EPHX2	ERP44	FBXO7	FGA	GALNS	GEMIN7	GLIPR1	GNPDA1	GSDMD	HABP4	HMGA1	HRNR	HSPA1L	ICE1	IQGAP2	JAGN1	KIF13B	KIF22	KPNA3
	protein targeting	Group09	ACOX3	AMACR	AP1M2	BAD	CDK5	CHMP4B	ECI2	EPHX2	FBXO7	HSPA1L	KIF13B	KPNA3	KPNA6	LAMP2	MDFIC	MMAB	MRPL13	MRPS12	MTERF4	NUCB1	NUP58	NUTF2	PDCD5	PKN1	PMM2	PSEN1	RAB23	RPL37A	RPLP1	RPS15	RPS19	SLC25A6	SORT1	SRP68	SRP9	TIMM13	TIMM17A	TIMM9	TYSND1	UFM1	ZDHHC20
	Signaling by GPCR	Group10	CDK5	DGKA	MAPK3	METAP2	PLCB3	PPP2CB	PRKAR1B	PSAP	RDH10	REEP3	UTS2
	Neutrophil degranulation	Group11	ACTR1B	AHSG	AP2A2	ARSA	ARSB	ATP6AP2	CTSA	CYBA	DERA	ERP44	GALNS	GLIPR1	GNPDA1	GSDMD	HRNR	IQGAP2	JAGN1	LAMP2	MOSPD2	NDUFA2	NPC2	PLD1	PRDX4	PSAP	PSEN1	PSMD7	RAB6A	RAP1A	SERPINB12	SLC15A4	SLC2A3	STBD1	TOLLIP
	Function	Groups	Group Genes
DEP 72h	establishment of localization in cell	Group0	PSMC3	HLA-C	ACOX3	NDUFAF2	NUP42	RAB35	ACTG1	ACTN1	ANP32B	AP1G1	APOA1	ATG13	BAG4	BICD2	CD14	CD47	CD68	CDH2	CEACAM1	CHCHD4	CHMP4A	COG1	COPG2	CPPED1	CSNK2A2	CTSC	CTSS	DCTN3	DERL1	DPP7	DTX3L	EIF2D	EIF5A	EPS15	FBXO7	FUCA2	GEMIN7	GLIPR1	GOLGA2	GSDMD	HABP4	HERC2	HIKESHI	HTT	ISCU	KIFC1	LYN
	cellular catabolic process	Group1	PSMC3	PSME2	MAGOH	ABHD5	SH3GLB1	SH3BP4	ACADS	ACOX3	AKR1A1	ANAPC7	APOA1	ARNT	ATG13	ATG4B	ATP6V1G2	BLMH	BNIP3	CEACAM1	CHMP4A	CNOT3	CNOT7	CSNK1A1	CSNK2A2	CTSC	CTSS	CYP2S1	DCP1B	DERL1	DNPH1	DTX3L	EEF1A2	ENDOG	FA2H	FBXO7	GOLGA2	GRSF1	HBS1L	HERC2	HSPBP1	HTT	IDUA	IVD	LRP4	MAN1B1	METTL3	MFSD8	MLYCD
	Vesicle-mediated transport	Group2	ACTG1	AP1G1	APOA1	BICD2	CHMP4A	COG1	COL4A1	COPG2	CTSC	DCTN3	EPS15	EXOC5	GOLGA2	GPS1	GRB2	KIF11	KIF18B	KIFC1	KLC4	MAN1A2	NAA30	NAA35	RAB35	RABEP1	SEC24D	SPTA1	SPTBN2	SYNJ2	TOR1B	TUBA4A	TUBB4B	VAMP2	VPS51	VTA1	YKT6
	Metabolism of proteins	Group3	PSMC3	PSME2	SARS1	MRPL14	ALG6	RPS4Y1	APOA1	ARSD	BABAM2	CALU	CDH2	CEBPB	COG1	COMMD10	COPG2	CSNK2A2	CTSC	DAD1	DCAF13	DCTN3	DERL1	EEF1A2	EIF3J	EIF5A	EXOC5	FBXO7	FUCA2	GALNT4	GAN	GOLGA2	GPAA1	GPS1	H2AC6	H2AX	HERC2	LMCD1	MAN1A2	MAN1B1	MARS2	MCRS1	MDC1	MRPL11	MRPL13	MRPL15	MRPL43	MRPL46	MRPS6
	organelle organization	Group4	AAR2	PSMC3	CNOT7	TPBG	TPP1	EHMT1	EIF3J	FBXO7	FARP2	ACOX3	ACP2	ACTBL2	ACTG1	ACTN1	ACTR6	ADGRG6	AMIGO2	ANAPC7	ANP32B	AP1G1	APOA1	ARHGAP17	ARHGEF18	ARID2	ATG13	ATP6V1G2	BABAM2	BAG4	BCL9L	BICD2	BNIP3	BRD7	CAMSAP2	CD14	CD47	CDC42BPB	CDH2	CEACAM1	CELSR1	CHCHD4	CHCHD6	CHD2	CHD6	CHD8	CHMP4A	CLDN2	CNTNAP1
	cellular protein metabolic process	Group5	AAR2	PSMC3	PSME2	SARS1	VIRMA	CHMP4A	MGST1	DCP1B	DNPH1	EMSY	EIF5A	AARSD1	ABHD5	ACTG1	ACTN1	AGPAT1	AKR1A1	ALG6	ANAPC7	ANP32B	APOA1	ARID2	ARNT	ATG13	ATG4B	BABAM2	BAG4	BCAR3	BCL9L	BICRA	BLMH	BNIP3	BRD7	CACTIN	CALU	CASP7	CC2D1A	CD14	CD47	CDC42BPB	CDH2	CDYL	CEACAM1	CEBPB	CHCHD4	CHD2	CHD6
	peptide biosynthetic process	Group6	SARS1	AARSD1	CNOT3	CNOT7	EEF1A2	EIF2D	EIF3J	EIF5A	FA2H	HABP4	HBS1L	IGHMBP2	MAGOH	MAPK1	MARS2	METTL3	MLYCD	MPV17L2	MRPL11	MRPL13	MRPL14	MRPL15	MRPL43	MRPL46	MRPS6	MTFMT	NOA1	OPLAH	PLD1	PLPP6	POLR2G	PUM2	RHOA	RIDA	RPL32	RPS10	RPS4Y1	RPUSD3	RPUSD4	SEC11A	SLC2A13	SMPD4	SMPDL3B	TECR	TIGAR	TNFRSF1A	TNIP1
	Function	Groups	Group Genes
DEP 24h and GARS1 interactors	cellular component biogenesis	Group00	HDAC6	NOL8	NDUFV1	BOP1	CELF1	S100A10	MTMR3	CIRBP	ZYX	CIAPIN1	CHMP4A	DDX6	APIP	CCDC88A	AIDA	DCTN3	HSD17B8	PPFIA1	LRP4	CD2AP	AAR2	ACD	ADAR	AGO1	ARHGEF18	ATG13	ATG7	ATP6V0D1	BAG4	BCL9L	CAND1	CDK5	CHMP4B	CIAO1	CNOT7	CNTNAP1	CORO1C	CTNNA1	CTNNB1	CTTN	CUL4A	DARS1	DDX20	DDX54	DNM1L	EIF4A3	EMG1
	nervous system process	Group01	AARS1	ACD	CDK5	CNTNAP1	EIF4A3	GSK3B	MED12	MTCH1	P2RX4	PPEF1	PRNP	RDH10	SHANK2	SLC9A1	SOD1	SOD2	TYMP	UBA5
	Metabolism	Group02	ASNS	RPL17	PSME3	AMACR	CD44	PPP2CB	COX5A	CIAPIN1	CDIPT	FDPS	ADA	ARSA	ACOX3	EPHX2	NUP50	SLC25A1	PGAM1	NDUFAF1	AASDHPPT	ABHD14B	ACAD10	ACOT1	ADK	AGPAT1	AK1	AKR7A2	ALDH1B1	ALDH3A1	APIP	ATP5PB	CERS5	CIAO1	CPS1	CTSA	CYB5A	DARS1	DERA	DHRS7B	DNPH1	ELOVL5	EPRS1	FAR1	GDE1	GLIPR1	GLUD2	GNG5	GPHN
	Metabolism of proteins	Group03	ASNS	RPL23	RAB6B	CBX8	CTSA	PSMD11	DCAF6	DARS1	CUL4A	GFPT1	COMMD10	ARSA	GAN	NAE1	SUMF2	OTUB1	CTBP1	MRPS5	AARS1	ACTR10	APEH	ARCN1	ATP6AP2	ATP6V0D1	BABAM1	C1GALT1C1	CAND1	CARS1	COG1	CTNNB1	CUL5	DAP3	DCTN3	DPM1	EEF1D	EIF1AX	EPRS1	EXOC3	EXOC5	FBXO6	GANAB	GARS1	GNG5	GOSR1	HARS1	HARS2	HDAC7
	cellular component organization	Group04	HDAC6	OTUB1	GATAD1	FMNL2	AP1M1	ARHGEF18	KRT20	EPPK1	PRNP	NOTCH2	BABAM1	NDUFA12	ATP6V0D1	ATG13	CDK4	ACTR1B	APEH	ACTR10	CD2AP	CTTN	DDX6	APIP	CTBP1	A2M	AAR2	ACD	ACOX3	ADAR	AGO1	AIDA	AIFM2	AMACR	ANAPC1	AP3B1	ARHGAP17	ATG7	ATP5PB	BAG4	BCL9L	BICD2	BOP1	BRD7	CAND1	CBX8	CCDC88A	CD44	CDC16
	cellular response to stress	Group05	ASNS	HDAC6	STAU1	SLU7	CBX8	CNOT4	PSMD2	EMC10	CUL4A	CNOT7	KARS1	ATG13	CDK9	OTUB1	UBXN8	POLE3	CHCHD6	NSMCE3	ACD	AGR2	AIDA	AIFM2	ATG7	ATP2A3	ATP6V0D1	BABAM1	BAG4	CBX1	CD44	CNOT3	CTNNA1	CTNNB1	EMSY	ERCC5	FBXO6	FZD5	GABARAPL2	GFPT1	GORASP2	GSK3B	HSPA8	HSPB1	KLHDC10	KMT5B	KRT20	LARS1	LRRC8D
	Cellular responses to stress	Group06	ASNS	HDAC6	DNAJA2	LAMTOR5	PSMA3	PRDX5	MAP4K4	ANAPC10	RPA2	HSPA4L	ACD	ACTR10	AGO1	ANAPC1	ATP6V0D1	BAG4	CBX8	CDC16	CDK4	DCTN3	GSK3B	HSPA8	NUP205	NUP50	PSMA7	PSMC3	PSMD11	PSMD14	PSMD2	PSME1	PSME2	PSME3	RPL13	RPL17	RPL35A	RPL36	RPS4Y1	SH3BP4	SLC38A9	SOD1	SOD2	TNRC6B
	GPCR downstream signalling	Group07	GNG5	FZD6	ARHGEF18	CDK5	DGKA	FZD5	PPEF1	PPP2CB	RDH10	RETSAT	RHOC	VAV2
	neutrophil mediated immunity	Group08	TOM1	CTSA	HSPA8	MTCH1	MOSPD2	JAGN1	ARSA	GLIPR1	APEH	RAB24	GSDMD	ACTR10	ACTR1B	AIFM2	AP1M1	ATG7	ATP6AP2	CAND1	CD44	CEACAM1	CNN2	DERA	HRNR	KARS1	MIF	NIT2	PGAM1	PGRMC1	PRDX5	PSMC3	PSMD11	PSMD14	PSMD2	SERPINB12	SLC15A4	TSPAN14	VAT1
	ncRNA metabolic process	Group09	ZNHIT6	CWF19L1	DNAJC8	TP53RK	EPRS1	EMG1	EFTUD2	KHSRP	BUD31	DARS1	BOP1	INTS1	RPL35A	SCAF8	DDX20	RBFOX3	AAR2	AARS1	ADAR	AGO1	CARS1	CCNT1	CDK9	CELF1	CIRBP	CPSF1	CWF19L2	DDX54	EIF4A3	ELP4	GARS1	GEMIN4	HABP4	HARS1	HARS2	HEXIM1	HSPA8	IARS1	JMJD6	KARS1	LARS1	MARS1	MEPCE	MTERF4	NAF1	NARS1	NCBP1
	regulation of cellular catabolic process	Group10	HDAC6	HSPBP1	CTTN	GSK3B	VMP1	KHSRP	PIP4K2A	CDK4	FIS1	ATP6V0D1	PACSIN3	SH3BP4	STUB1	FZD5	SAMD4B	ARAF	ARSA	ATG13	ATG7	CDK5	CHMP4A	CHMP4B	CIRBP	CNOT7	CTSA	DNM1L	GABARAPL2	HSPA8	HSPB1	KLHL22	LAMTOR5	LRSAM1	MTCH1	MTMR3	NAF1	NUP205	NUP50	PGAM1	PHF23	PIP4K2C	POLDIP2	PSMA3	PSMA7	PSMC3	PSMD11	PSMD14	PSMD2
	translation	Group11	YWHAZ	TNIP1	DARS1	EIF4G3	RPS4Y1	HABP4	GLE1	EPRS1	MPV17L2	CARS1	EEF1D	APEH	KHSRP	PSMD11	PTBP2	EIF1AX	PSMA3	AARS1	ADAR	AGO1	AIFM2	CDK4	CELF1	CIRBP	CNOT3	CNOT7	DAP3	DNAJC1	EIF4A3	FAU	GARS1	HARS1	HARS2	HEXIM1	HSPA8	HSPB1	IARS1	IFNGR1	KARS1	LARS1	MARS1	MRPL13	MRPL43	MRPS10	MRPS26	MRPS5	MTPN
	organonitrogen compound metabolic process	Group12	ASNS	HDAC6	HSPBP1	IRF2BPL	DDX6	DARS1	AGR2	ANAPC10	FAM20B	CPSF1	LIMS1	ARSA	APEH	BRD7	ACD	AIFM2	ABHD14B	BLK	CDK9	EIF1AX	CIAO1	AK1	CDIPT	A2M	AAR2	AARS1	AASDHPPT	ACOT1	ADA	ADAR	ADK	AGO1	AGPAT1	AIDA	ANAPC1	APIP	ARAF	ATG13	ATG7	ATP2A3	ATP5PB	ATP6AP2	BABAM1	BAG4	BCL9L	BLMH	BOP1
	mRNA metabolic process	Group13	UBE2V1	TNIP1	CNOT7	DDX20	SARS1	EIF4A3	EFTUD2	DDX54	KARS1	BUD31	CWF19L1	BOP1	HSPB1	PTCD1	CWF19L2	PSME2	AAR2	AARS1	ADAR	AGO1	CCNT1	CDK9	CELF1	CIRBP	CNOT3	CNOT4	CPSF1	DCP1B	DDX6	DNAJC8	ELP4	EMG1	FAU	GARS1	GEMIN4	HABP4	HEXIM1	HSPA8	INTS1	JMJD6	KHSRP	MRPL13	MTERF4	NAF1	NCBP1	NOL8	PPP1R8
	establishment of localization in cell	Group14	HDAC6	TOM1	SP100	LRSAM1	KRT20	ARHGEF18	ATP5PB	PFKM	SH3BP4	BLK	SCCPDH	BICD2	ATP6AP2	COG1	AGR2	ATG13	ACTR1B	CHMP4B	FAM91A1	NCBP1	GLE1	ATG7	ERBIN	A2M	ACD	ACOX3	ACTR10	AIFM2	AMACR	AP1M1	AP3B1	APEH	ARCN1	ARSA	ATP2A3	ATP6V0D1	BAG4	CAND1	CCDC88A	CD2AP	CD44	CDK5	CEACAM1	CELSR1	CHMP4A	CNN2	CNTNAP1
	cellular nitrogen compound metabolic process	Group15	ASNS	HDAC6	MTPN	ERH	EMSY	AK1	DPM1	NPLOC4	MRPS26	BCL9L	MIDEAS	BABAM1	ATG7	CCNT1	ACOT1	AMACR	ACD	CBX8	CWF19L2	GDE1	DDX54	APEH	CTNNB1	AAR2	AARS1	AASDHPPT	ABHD14B	ADA	ADAR	ADK	AGO1	AGPAT1	AIFM2	AKR7A2	APIP	ATP5PB	ATP6AP2	BOP1	BRD7	BTAF1	BUD31	C1GALT1C1	CAND1	CARS1	CBX1	CCDC88A	CCNL2
	cellular amide metabolic process	Group16	ASNS	PSMD2	PIGT	CARS1	UGDH	NARS1	CNOT3	CIRBP	CDK4	ELOVL5	ADK	ATP5PB	ADA	EIF1AX	KHSRP	SAMD4B	MPV17L2	ATP6AP2	IARS1	AARS1	AASDHPPT	ACD	ACOT1	AGO1	AGPAT1	AIFM2	AK1	APEH	APIP	ATG7	C1GALT1C1	CELF1	CERS5	CNOT7	CPS1	CTNNB1	DAP3	DARS1	DNAJC1	DPM1	EEF1D	EIF4A3	EIF4G3	EPRS1	FAM20B	FAR1	FAU
	RNA catabolic process	Group17	TIGAR	SLIRP	CNOT4	DCP1B	EEF1D	DNAJC8	DDX20	HSPA8	BUD31	CPSF1	AIFM2	GLE1	PSMA7	PSME2	CWF19L1	PRNP	AAR2	AARS1	ADAR	AGO1	CCNT1	CDK4	CDK9	CELF1	CIRBP	CNOT3	CNOT7	CWF19L2	DDX6	DNAJC1	EFTUD2	EIF1AX	EIF4A3	EIF4G3	EPRS1	FAU	GARS1	GEMIN4	HABP4	HEXIM1	HSPB1	IFNGR1	JMJD6	KHSRP	MPV17L2	MRPL13	MTPN
	Class I MHC mediated antigen processing & presentation	Group18	MRC2	PSMC3	PSME2	PSME1	PSMD11	CUL5	POLE3	CDC16	UBE2M	PSMA3	ANAPC1	ANAPC10	ATG7	BLMH	FBXO6	GAN	KLHL22	LNPEP	LRSAM1	MKRN1	PDIA3	PSMA7	PSMD14	PSMD2	PSME3	RPA2	SEC23A	SEC24D	STUB1	THOP1	UBA1	UBA5	UBE2V1	UBR2
	Cytosolic tRNA aminoacylation	Group19	ASNS	PSMA3	PFKM	CDK4	SLC7A7	NIT2	CIRBP	CERS5	CEACAM1	ELOVL5	ACOT1	BLMH	ACD	EIF1AX	LNPEP	RARS1	MRPL13	CARS1	KARS1	AARS1	AASDHPPT	ABHD14B	ACAD10	ACOX3	AGO1	AIFM2	AMACR	APEH	APIP	ATP6AP2	CD44	CELF1	CELSR1	CNOT3	CNOT7	CPS1	CYB5A	DAP3	DARS1	DNAJC1	EEF1D	EIF4A3	EIF4G3	EPHX2	EPRS1	FAU	GARS1
	cellular catabolic process	Group20	HDAC6	SCP2	HSPBP1	ANAPC10	ATP6V0D1	PACSIN3	FZD5	TECPR2	RPUSD3	CCNT1	RNPC3	C18orf25	BLMH	CNOT3	ADA	ARSA	ACOX3	CHMP4A	DNPH1	MIB1	ELP4	ATG13	DNAJC1	AAR2	AARS1	ACAD10	ACD	ADAR	AGO1	AIFM2	ALDH1B1	AMACR	ANAPC1	ARAF	ATG7	BOP1	BUD31	CD2AP	CD44	CDC16	CDK4	CDK5	CDK9	CEACAM1	CELF1	CHMP4B	CIRBP
	nucleobase-containing compound catabolic process	Group21	PSMD14	PRDX5	BLMH	CDK4	TENT4B	NCBP1	CNOT4	CNOT3	CDK9	DNAJC1	AGO1	CBX8	ADAR	DCTN3	JMJD6	RPL17	LRSAM1	CCNT1	HINT1	AARS1	ACTR10	ACTR1B	ADA	AIFM2	ANAPC1	ANAPC10	AP1M1	AP3B1	ATG7	CAND1	CDC16	CELF1	CIRBP	CNOT7	COMMD10	CTBP1	CTNNB1	CUL4A	CUL5	DCAF6	DCP1B	DDX6	DERA	DNPH1	EEF1D	EIF1AX	EIF4A3
	Function	Groups	Group Genes
DEP 48h and GARS1 interactors	G protein-coupled receptor signaling pathway	Group00	ADGRG2	ADGRG6	ADGRL2	DGKA	IQGAP2	LGALSL	METAP2	MGRN1	PLCB3	PSAP	SORT1	UTS2
	Metabolism	Group01	AASDHPPT	ABCD1	ABCD4	ACAD10	ACADS	ACOX3	ACSS2	ADPGK	AGPAT1	AK1	AKR7A2	ALDH1L1	AMACR	APIP	ARSA	ARSB	ARSD	ASNS	ATIC	B4GALT4	BPNT2	CBR1	CD44	CERS5	CIAO1	CIAPIN1	COMT	COX5A	CTSA	CYB5A	CYB5B	CYCS	DARS1	DBI	DBT	DDAH1	DERA	DNPH1	DTYMK	ECI2	EEF1E1	ELOVL1	EPHX2	EPRS1	FAR1	FDPS	GALNS
	HIV Infection	Group02	AP1M2	AP2A2	CHMP4B	CUL5	FEN1	GTF2A1	GTF2E1	GTF2E2	GTF2F2	HMGA1	NCBP1	NELFA	NUP50	NUP58	PSMA3	PSMB3	PSMC3	PSMD7	PSME1	PSME2	PSMF1	SLC25A6	TAF4
	Neddylation	Group03	CAND1	COMMD10	COPS8	CUL5	DCAF6	FBXO6	FBXO7	KLHL22	NAE1	NEDD8	OBSL1	PSMA3	PSMB3	PSMC3	PSMD7	PSME1	PSME2	PSMF1	UBE2M	UBXN7	WDR5
	posttranscriptional regulation of gene expression	Group04	AARS1	CDK5RAP1	CNOT3	COA3	DNAJC1	EEF1D	EIF3D	EIF4G3	EPB41L5	EPRS1	GARS1	HABP4	HEXIM1	HSPA8	HSPB1	KHSRP	LIMD1	MAP2K1	MAPK3	METTL3	MPV17L2	MRPL13	MTPN	NCBP1	NCK1	NUP50	NUP58	PLD1	PSMA3	PSMB3	PSMC3	PSMD7	PSME1	PSME2	PSMF1	PTBP2	RPLP1	RPUSD3	SERBP1	SRP9	STK3	TNIP1	TNRC6B	YBX1	YWHAZ
	cellular response to stress	Group05	OTUB1	ABCD1	ADPRS	AGAP3	AGR2	ARMT1	ASNS	BABAM2	BAD	BNIP3	CBX8	CD44	CHCHD6	CHD2	CLGN	CNOT3	COMT	COPS8	CTNNA1	CYBA	CYCS	DDAH1	DNAJB6	E2F4	EEF1E1	EMC10	ERCC5	ERP44	FBXO6	FBXO7	FEN1	GABARAPL1	GABARAPL2	GFPT1	GORASP2	GSK3B	H2AX	HDAC6	HMGA1	HSBP1	HSPA1L	HSPA8	HSPB1	IGHMBP2	INTS3	KARS1	KDM2A
	response to endoplasmic reticulum stress	Group06	AGR2	ASNS	CLGN	ERP44	FBXO6	GFPT1	GORASP2	GSK3B	MAN1B1	MED12	NCK1	NPLOC4	PARP16	PDIA3	PPP2CB	PTPN1	SERINC3	TMCO1	TMEM259	TNFRSF10B	UBXN8	UFD1	UFM1	USP14	YIF1A
	protein-containing complex subunit organization	Group07	AAR2	ANP32B	APEH	APIP	ARFIP1	ARPC4	BAD	BCL9L	BNIP3	BOP1	CAND1	CDC42EP3	CENPF	CFL2	CHMP4B	CLGN	COA3	COA6	COPS8	CTTN	CYBA	DARS1	DNM1L	EIF3D	EML2	EPRS1	ERCC5	FGA	FMC1	GABARAPL1	GABARAPL2	GARS1	GEMIN7	GSDMD	GSK3B	GTF2E1	H2AX	H2BC18	HAT1	HDAC6	HEXIM1	HIRA	HMGA1	HSPA8	ICE1	IQGAP2	KCTD15
	nervous system process	Group08	AARS1	CDK5	CLN6	CNTNAP1	COMT	EML2	FEN1	GNPDA1	GSK3B	MAPK3	MECP2	MED12	MYO15A	NIPSNAP1	PPT1	PRKAR1B	PRNP	PSAP	PSEN1	RDH10	SLC1A4	TIMM13	TIMM9
	cellular catabolic process	Group09	ABCD1	ACAD10	ACADS	ACOX3	ADPGK	AGAP3	ALDH1L1	AMACR	ANAPC1	ANXA7	AP2A2	ARSA	ARSB	ATG4B	BAD	BLMH	BNIP3	BPNT2	C18orf25	CD44	CDK5	CHMP4B	CLN6	CNOT3	COMT	CTSA	CTTN	CUL5	DBT	DDAH1	DERA	DFFA	DNM1L	DNPH1	ECI2	EPHX2	FBXO38	FBXO6	FBXO7	FEN1	FMC1	GABARAPL1	GABARAPL2	GALNS	GLMN	GNPDA1	GSK3B
	Signaling by GPCR	Group10	CDK5	DGKA	MAPK3	METAP2	PLCB3	PPP2CB	PRKAR1B	PSAP	RDH10	REEP3	UTS2
	Metabolism of proteins	Group11	HARS1	OTUB1	AARS1	AHSG	APEH	ARFGAP2	ARSA	ARSB	ARSD	ASNS	ATP6AP2	B4GALT4	BABAM2	CAND1	CARS1	CBX8	COG1	COMMD10	COPS8	CTSA	CUL5	DAD1	DARS1	DCAF6	DCTN3	DHPS	EEF1D	EEF1E1	EIF3D	EPRS1	EXOC5	FARS2	FBXO6	FBXO7	FGA	GALNT4	GANAB	GARS1	GFPT1	H2AC21	H2AC6	H2AX	H2BC18	HARS2	HSPA8	IARS1	IGFBP4
	electron transport chain	Group12	AKR7A2	CIAPIN1	COA6	COX5A	CYB5A	CYB5B	CYBA	CYCS	GLRX	IDH3B	LOXL2	ME1	MECP2	NDUFA2	NDUFA4	NDUFA9	NDUFAF2	NDUFB6	NDUFS7	NDUFV2	SDHB
	regulation of response to stress	Group13	OTUB1	ABCD1	AGR2	AHSG	ARMT1	BABAM2	BAD	CBX8	CD44	CHID1	CYBA	DDAH1	DNAJB6	EEF1E1	EMC10	EPPK1	FBXO7	FGA	GLMN	GSK3B	H2AX	HDAC6	HEXIM1	HMGA1	HSBP1	HSPA1L	HSPA8	HSPB1	IFNGR1	KARS1	KLHDC10	KPNA6	MAP2K1	MAPK3	MDFIC	MED12	METTL3	MMAB	MUC13	MVK	NCK1	NMI	NPLOC4	NSD2	NUP50	NUP58	OCRL
	organonitrogen compound metabolic process	Group14	HARS1	AAR2	AARS1	AARSD1	AASDHPPT	ABCD1	ABCD4	ACSS2	ADPGK	ADPRS	AGAP3	AGPAT1	AGR2	AHSG	AK1	ALDH1L1	ANAPC1	ANP32B	ANXA7	ANXA8L1	AP2A2	APEH	APIP	ARMT1	ARSA	ARSB	ASNS	ATG4B	ATIC	ATP6AP2	B4GALT4	BABAM2	BAD	BCL9L	BICRA	BLK	BLMH	BNIP3	BOP1	BPNT2	BUD31	BYSL	C18orf25	C1RL	CALCOCO1	CAND1	CARS1
	cellular nitrogen compound metabolic process	Group15	HARS1	AAR2	AARS1	AARSD1	AASDHPPT	ABCD1	ABCD4	ACSS2	ADPGK	ADPRS	AGPAT1	AK1	AKR7A2	ALDH1L1	AMACR	APEH	ASNS	ATIC	ATP6AP2	BABAM2	BAD	BCL9L	BICRA	BOP1	BPNT2	BUD31	BYSL	CALCOCO1	CAND1	CARS1	CBX8	CDK5	CDK5RAP1	CENPF	CERS5	CHCHD3	CHD2	CIAO1	CLN6	CNOT3	COA3	COMT	COPS8	CWC25	CWF19L2	DARS1	DBI
	Neutrophil degranulation	Group16	ACTR1B	AHSG	AP2A2	APEH	ARSA	ARSB	ATP6AP2	CAND1	CD44	CTSA	CYBA	DERA	ERP44	GALNS	GLIPR1	GNPDA1	GSDMD	HRNR	HSPA8	IQGAP2	JAGN1	KARS1	LAMP2	MOSPD2	NDUFA2	NPC2	PLD1	PRDX4	PSAP	PSEN1	PSMC3	PSMD7	RAB6A	RAP1A	SERPINB12	SERPINB9	SLC15A4	SLC2A3	STBD1	TOLLIP	TOM1	VAT1
	intracellular transport	Group17	ABCD1	ACOX3	ACTR1B	AGR2	AHSG	AMACR	ANP32B	ANXA8L1	AP1M2	AP2A2	APEH	ARFGAP2	ARFIP1	ARL1	ARSA	ARSB	ATG4B	ATP6AP2	BAD	BLK	BYSL	CAND1	CCDC88A	CD44	CDK5	CENPF	CEP55	CHID1	CHMP4B	CNTNAP1	COG1	CORO1C	CTNNA1	CTSA	CTTN	CYBA	DCTN3	DDX19B	DERA	DNAJB6	DNAJC1	DNM1L	ECI2	EPB41L5	EPHX2	ERP44	EXOC5
	Cytosolic tRNA aminoacylation	Group18	HARS1	AARS1	AARSD1	AASDHPPT	ABCD1	ACAD10	ACADS	ACOX3	ACSS2	ADPGK	AGPAT1	AK1	ALDH1L1	AMACR	APEH	APIP	ARSB	ASNS	ATIC	ATP6AP2	B4GALT4	BLMH	BOP1	BPNT2	BYSL	CARS1	CBR1	CD44	CDK5RAP1	CERS5	CLN6	CNOT3	COA3	COMT	CYB5A	DAD1	DARS1	DBI	DBT	DDAH1	DHPS	DIMT1	DNAJC1	DTYMK	ECI2	EEF1D	EEF1E1
	Function	Groups	Group Genes
DEP 72h and GARS1 interactors	RNA processing	Group00	AAR2	SARS1	VIRMA	AARS1	BOP1	CACTIN	CWF19L1	DCAF13	EFTUD2	GARS1	GEMIN7	GPKOW	GRSF1	GTF2F2	HABP4	HEXIM1	HSPA8	INTS12	INTS2	INTS3	ISG20L2	KARS1	KHSRP	MAGOH	METTL15	METTL3	MTFMT	NCBP1	POLR2G	PRPF38A	PRPF38B	PTCD1	PUM2	RAVER2	RBM6	RP9	RPUSD3	RPUSD4	RRP7A	RTRAF	SCAF8	SLU7	SNIP1	TFB2M	THOC2	THUMPD1	TNIP1
	protein modification by small protein conjugation or removal	Group01	HSPBP1	PSME2	PSMC3	ANAPC7	ARNT	BABAM2	BLMH	CAND1	CUL5	DCAF13	DERL1	DNM1L	DTX3L	FBXO6	FBXO7	GAN	GARS1	GOLGA2	GPS1	HDAC6	HERC2	HERC4	HMG20A	MCRS1	MKRN1	NAE1	NDFIP2	NEDD8	NUP42	NUP50	NUP58	OTUB1	OTUB2	PEX10	PHF23	POM121C	PSMA3	PSMD8	PSME1	RHOA	RING1	RNF25	RNF5	SKP1	SUDS3	TAF10	TNIP1
	HIV Infection	Group02	PSMC3	PSME2	AP1G1	CHMP4A	CUL5	GTF2A1	GTF2E1	GTF2E2	GTF2F2	NCBP1	NUP42	NUP50	NUP58	POLR2G	PSMA3	PSMD8	PSME1	SKP1	TAF10	VTA1
	Cellular response to heat stress	Group03	BAG4	GSK3B	HDAC6	HIKESHI	HSBP1	HSPA4L	HSPA8	MAPK1	NUP42	NUP50	NUP58
	viral process	Group04	PSMC3	AP1G1	BNIP3	CHD6	CHMP4A	CNOT7	CUL5	DERL1	DTX3L	EIF2D	EPS15	FDPS	GRB2	GTF2E1	GTF2F2	H2AX	HCFC2	HLA-C	HLA-E	HSPA8	HSPB1	IL6ST	KARS1	KIAA0319L	LYN	MAPK1	MCRS1	MRPL13	NUP42	NUP50	NUP58	POLR2G	POM121C	PSMA3	RHOA	RPL32	RPS10	RPS4Y1	RTRAF	SKP1	SLC20A2	SP100	STAU1	TNFRSF1A	TNIP1	USP24	VPS18
	Neddylation	Group05	PSMC3	PSME2	CAND1	COMMD10	CUL5	DCAF13	FBXO6	FBXO7	GAN	GPS1	NAE1	NEDD8	OBSL1	PSMA3	PSMD8	PSME1	PUM2	SKP1	UBE2M
	Class I MHC mediated antigen processing & presentation	Group06	PSMC3	PSME2	ANAPC7	BLMH	CD14	CTSS	CUL5	DTX3L	FBXO6	FBXO7	GAN	HERC2	HERC4	HLA-C	HLA-E	MKRN1	PDIA3	PSMA3	PSMD8	PSME1	RNF25	SEC23A	SEC24D	SKP1	UBA1	UBE2M	UBR2
	G protein-coupled receptor signaling pathway	Group07	ADGRG6	ADGRL2	APOA1	ARHGEF12	ARHGEF18	BCAR3	CELSR1	DGKA	FZD6	LMBRD2	LPAR1	PPEF1	PRPF38B	RHOA	UTS2	VAV2
	mitochondrial translation	Group08	AARS1	GARS1	HARS1	MPV17L2	MRPL11	MRPL13	MRPL14	MRPL15	MRPL43	MRPL46	MRPS6	NOA1	RPUSD3	RPUSD4
	cellular response to stress	Group09	PSMC3	PSME2	AGR2	APOA1	ARID2	ARNT	ASNS	ATG13	BABAM2	BAG4	BNIP3	CD44	CEBPB	CHCHD6	CHD2	CHD6	CNOT3	CNOT7	CTNNA1	DERL1	DTX3L	E2F4	EMSY	ENDOG	FBXO6	FBXO7	GABARAPL2	GFPT1	GORASP2	GPS1	GRB2	GSK3B	H2AX	HDAC6	HERC2	HIKESHI	HSBP1	HSPA8	HSPB1	IGHMBP2	INTS3	KARS1	KMT5B	LARS1	LIMD1	LYN	MAN1B1
	Vesicle-mediated transport	Group10	ACTG1	AP1G1	APOA1	BICD2	CHMP4A	COG1	COL4A1	COPG2	CTSC	CTTN	DCTN3	EPS15	EXOC5	GABARAPL2	GOLGA2	GPS1	GRB2	HSPA8	KIF11	KIF18B	KIFC1	KLC4	MAN1A2	NAA30	NAA35	NEDD8	RAB35	RABEP1	SEC23A	SEC24D	SPTA1	SPTBN2	SYNJ2	TOR1B	TUBA4A	TUBB4B	VAMP2	VPS51	VTA1	YKT6	YWHAZ
	Metabolism of proteins	Group11	PSMC3	PSME2	SARS1	AARS1	ALG6	APEH	APOA1	ARSD	ASNS	BABAM2	CALU	CAND1	CARS1	CDH2	CEBPB	COG1	COMMD10	COPG2	CSNK2A2	CTSC	CUL5	DAD1	DARS1	DCAF13	DCTN3	DERL1	EEF1A2	EEF1D	EIF3J	EIF5A	EPRS1	EXOC5	FBXO6	FBXO7	FUCA2	GALNT4	GAN	GANAB	GARS1	GFPT1	GOLGA2	GPAA1	GPS1	H2AC6	H2AX	HARS1	HARS2
	ncRNA transcription	Group12	GTF2A1	GTF2E1	GTF2E2	GTF2F2	GTF3C1	INTS12	INTS2	INTS3	MARS1	MEPCE	NCBP1	POLR2G	TAF8
	Cellular responses to stress	Group13	PSMC3	PSME2	ANAPC7	ARNT	ASNS	ATP6V1G2	BAG4	CEBPB	DCTN3	EHMT1	ERF	GSK3B	H2AC6	H2AX	HDAC6	HIKESHI	HSBP1	HSPA4L	HSPA8	LIMD1	MAPK1	NUP42	NUP50	NUP58	PSMA3	PSMD8	PSME1	RING1	RPL32	RPS10	RPS4Y1	SH3BP4	TNRC6A	TNRC6B	TUBA4A	TUBB4B
	organelle organization	Group14	PSMC3	AAR2	ACOX3	ACP2	ACTBL2	ACTG1	ACTN1	ACTR6	ADGRG6	AMIGO2	ANAPC7	ANP32B	AP1G1	APEH	APOA1	ARHGAP17	ARHGEF18	ARID2	ATG13	ATP6V1G2	BABAM2	BAG4	BCL9L	BICD2	BNIP3	BOP1	BRD7	CAMSAP2	CAND1	CD14	CD44	CD47	CDC42BPB	CDH2	CEACAM1	CELSR1	CHCHD4	CHCHD6	CHD2	CHD6	CHD8	CHMP4A	CIAPIN1	CLDN2	CNOT7	CNTNAP1	COG1
	gene silencing	Group15	CNOT3	CNOT7	GARS1	H2AC6	H2AX	HEXIM1	KMT2D	LIMD1	METTL3	NCBP1	NUP42	NUP50	NUP58	POLR2G	POM121C	PUM2	SIRT2	SNIP1	TDRKH	TNRC6A	TNRC6B	UBR2
	cellular component disassembly	Group16	APEH	ARID2	ATG13	BNIP3	CAMSAP2	CD44	CSNK1A1	CSNK2A2	CTSS	CTTN	DNM1L	EIF2D	EIF5A	ENDOG	FBXO7	GABARAPL2	GOLGA2	GSK3B	HDAC6	HSPA8	HTT	KIF18B	MFSD8	MRPL11	MRPL13	MRPL14	MRPL15	MRPL43	MRPL46	MRPS6	MTPN	PHF23	SCAF8	SMARCC1	SPTA1	SPTBN2	TIGAR	TWF2	VTA1
	protein-containing complex subunit organization	Group17	PSMC3	AAR2	ACTG1	ACTN1	ACTR6	AMIGO2	ANP32B	APEH	APOA1	ARHGEF18	ARID2	ATG13	BAG4	BCL9L	BNIP3	BOP1	CAMSAP2	CAND1	CD47	CDH2	CHCHD4	CHD6	CHMP4A	CIAPIN1	CLDN2	CNOT7	CNTNAP1	CORO1C	CSNK1A1	CTNNA1	CTSC	CTTN	DARS1	DCAF13	DCTN3	DHX30	DNM1L	E2F4	EIF2D	EIF3J	EIF5A	EPB41	EPRS1	EPS15	EXOC5	FARP2	GABARAPL2
	establishment of localization in cell	Group18	PSMC3	ACOX3	ACTG1	ACTN1	AGR2	ANP32B	AP1G1	APEH	APOA1	ATG13	BAG4	BICD2	CAND1	CD14	CD44	CD47	CD68	CDH2	CEACAM1	CELSR1	CHCHD4	CHMP4A	CNTNAP1	COG1	COPG2	CORO1C	CPPED1	CSNK2A2	CTNNA1	CTSC	CTSS	CTTN	DCTN3	DERL1	DNM1L	DPP7	DTX3L	EFR3A	EIF2D	EIF5A	EPB41	EPS15	EXOC5	FBXO7	FUCA2	GEMIN7	GLIPR1
	gene expression	Group19	PSMC3	PSME2	SARS1	VIRMA	AAR2	AARS1	AARSD1	ACTG1	ACTN1	AGPAT1	AGR2	APEH	APOA1	ARID2	ARNT	ASNS	BABAM2	BCL9L	BICRA	BOP1	BRD7	CACTIN	CAND1	CARS1	CASP7	CC2D1A	CD14	CD47	CDYL	CEACAM1	CEBPB	CHCHD4	CHD2	CHD6	CHD8	CNOT3	CNOT7	CTSS	CWF19L1	DARS1	DCAF13	DCP1B	DNM1L	DNPH1	DRAP1	DTX3L	E2F4
	cellular catabolic process	Group20	HSPBP1	PSMC3	PSME2	ABHD5	ACAD10	ACADS	ACOX3	AKR1A1	ANAPC7	APOA1	ARNT	ATG13	ATG4B	ATP6V1G2	BLMH	BNIP3	CD44	CHMP4A	CNOT3	CNOT7	CSNK1A1	CSNK2A2	CTSC	CTSS	CTTN	CUL5	CYP2S1	DCP1B	DERL1	DNM1L	DNPH1	DTX3L	EEF1A2	ENDOG	FA2H	FBXO6	FBXO7	GABARAPL2	GOLGA2	GRSF1	GSK3B	HBS1L	HDAC6	HERC2	HSPA8	HSPB1	HTT
	posttranscriptional regulation of gene expression	Group21	PSMC3	PSME2	AARS1	CNOT3	CNOT7	DCP1B	EEF1A2	EEF1D	EIF2D	EIF3J	EIF5A	EPRS1	GARS1	GRSF1	HABP4	HBS1L	HEXIM1	HSPA8	HSPB1	KHSRP	LIMD1	MAGOH	MAPK1	METTL3	MPV17L2	MRPL13	MTPN	NCBP1	NUP42	NUP50	NUP58	PLD1	PLPP6	POLR2G	POM121C	PRNP	PSMA3	PSMD8	PSME1	PUM2	RHOA	RIDA	RPL32	RPS10	RPS4Y1	RPUSD3	RPUSD4
	cellular protein metabolic process	Group22	HSPBP1	PSMC3	PSME2	SARS1	VIRMA	AAR2	AARS1	AARSD1	ABHD5	ACTG1	ACTN1	AGPAT1	AGR2	AKR1A1	ALG6	ANAPC7	ANP32B	APEH	APOA1	ARID2	ARNT	ASNS	ATG13	ATG4B	BABAM2	BAG4	BCAR3	BCL9L	BICRA	BLMH	BNIP3	BOP1	BRD7	CACTIN	CALU	CAND1	CARS1	CASP7	CC2D1A	CD14	CD44	CD47	CDC42BPB	CDH2	CDYL	CEACAM1	CEBPB
	macromolecule catabolic process	Group23	HSPBP1	PSMC3	PSME2	VIRMA	AAR2	AARS1	ABHD5	ACAD10	ACADS	ACOX3	AKR1A1	ANAPC7	APOA1	ARNT	ATG13	ATG4B	ATP6V1G2	BLMH	BNIP3	BOP1	CACTIN	CD44	CEACAM1	CHMP4A	CNOT3	CNOT7	CSNK1A1	CSNK2A2	CTSC	CTSS	CTTN	CUL5	CWF19L1	CYP2S1	DCAF13	DCP1B	DERL1	DNM1L	DNPH1	DTX3L	EEF1A2	EEF1D	EFTUD2	EIF2D	EIF3J	EIF5A	ENDOG
	Cytosolic tRNA aminoacylation	Group24	PSMC3	PSME2	SARS1	AARS1	AARSD1	ABHD5	ACAD10	ACADS	ACOX3	AGPAT1	AKR1A1	ALG6	APEH	APOA1	ARNT	ASNS	BLMH	BOP1	CARS1	CD44	CEACAM1	CEBPB	CELSR1	CNOT3	CNOT7	CSNK2A2	CYP2S1	DAD1	DARS1	DCAF13	EEF1A2	EEF1D	EIF2D	EIF3J	EIF5A	EPRS1	EXT2	FA2H	FAM20B	GALNT4	GARS1	GFPT1	GOLGA2	GPAA1	GPHN	GRSF1	HABP4
[truncated: 359 more columns]

## Sheet: Table S4
Table S4. Results obtained by MSigDB analysis of the 1076 differentially expressed proteins in A546 cell treated with Fraisinib for 24, 48 or 72h compared to untreated cells (DEP24h, DEP48h and DEP72h). Hallmark gene sets (H), canonical pathways (CP), gene ontology (GO), oncogenic gene sets (C6) and cell type signature gene sets (C8) collections were explored using as keyword the terms reported i…
Gene Symbol	DEP 24h LogFC	DEP 48h LogFC	DEP 72h LogFC	GARS1 interactor (12)	Cell Cycle (145)	Apoptosis (68)
PSMC3			2.38515	GARS1 interactor	cell cycle	apoptosis
PSME2			6.64386	GARS1 interactor	cell cycle	apoptosis
HARS1		-2.25154		GARS1 interactor
OTUB1		4.11128		GARS1 interactor
ASNS	4.69577			GARS1 interactor	cell cycle
OFD1		-5.1078		GARS1 interactor	cell cycle
AAR2			2.96292	GARS1 interactor
HDAC6	-2.60823			GARS1 interactor
HSPBP1	-6.64386		-6.64386	GARS1 interactor
SARS1			6.64386	GARS1 interactor
TOM1	6.64386			GARS1 interactor
VIRMA			-3.17137	GARS1 interactor
XIAP			-6.64386		cell cycle	apoptosis
CASP7	-6.64386	-6.64386	-6.64386			apoptosis
CUL4A	6.64386				cell cycle	apoptosis
PSMA7	-1.38082				cell cycle	apoptosis
PSMB3		4.12226			cell cycle	apoptosis
PSMD11	-1.46993				cell cycle	apoptosis
PSMD14	-2.88897				cell cycle	apoptosis
PSMD2	-1.152				cell cycle	apoptosis
PSMD7		-1.73216			cell cycle	apoptosis
PSMD8			-3.57347		cell cycle	apoptosis
PSME3	2.74459				cell cycle	apoptosis
PSMF1		6.64386			cell cycle	apoptosis
YAP1		6.64386				apoptosis
CEBPB			6.64386			apoptosis
CYCS		6.64386				apoptosis
DFFA		6.64386				apoptosis
TNFRSF1A	-5.71786	-3.52284	-6.64386			apoptosis
CTNNB1	-1.77103				cell cycle	apoptosis
MAPK1			2.81639		cell cycle	apoptosis
MAPK3		6.64386			cell cycle	apoptosis
PTGS2					cell cycle	apoptosis
TGFB2	-6.64386	-6.64386			cell cycle	apoptosis
TGFBR1		6.64386			cell cycle	apoptosis
CSNK2A2			-6.64386		cell cycle	apoptosis
HTT			6.64386		cell cycle	apoptosis
MIF	2.79929				cell cycle	apoptosis
NLE1	1.77947		-5.71786		cell cycle	apoptosis
TP53BP2			-6.64386		cell cycle	apoptosis
TPD52L1	-6.64386				cell cycle	apoptosis
USP47			5.05849		cell cycle	apoptosis
ZMYND11			-6.64386		cell cycle	apoptosis
APIP	2.91839	6.05411				apoptosis
BAD		-6.64386				apoptosis
NFKBIB	-6.26534	-6.64386				apoptosis
PSEN1		-6.64386				apoptosis
SP100	-6.64386		-6.64386			apoptosis
TNFRSF10A		-6.64386				apoptosis
TNFRSF10B		-6.64386				apoptosis
ATP2A3	-6.64386					apoptosis
BNIP3		-6.64386	-6.64386			apoptosis
CD14			6.64386			apoptosis
CTSC			6.64386			apoptosis
DAP3	-2.07097					apoptosis
EEF1E1		-6.64386				apoptosis
EIF5A			1.47871			apoptosis
ENDOG			6.64386			apoptosis
FGA		-6.64386				apoptosis
FIS1	6.64386					apoptosis
GSDMD	-6.64386	-6.64386	-6.64386			apoptosis
HINT1	1.60644	-4.15843				apoptosis
ITPRIP	6.64386	-6.64386	-5.2109			apoptosis
NCK1		6.64386				apoptosis
P2RX4	-6.64386		6.64386			apoptosis
PDCD5		-6.64386				apoptosis
PRKAR1B		6.64386	6.64386			apoptosis
PTPMT1		6.64386	6.64386			apoptosis
PTPN1		-3.12029				apoptosis
RFFL		-6.64386				apoptosis
SERINC3		-6.64386				apoptosis
SLC25A6		1.82416				apoptosis
SLC35F6	-4.08314	-2.68966				apoptosis
SOD1	-1.50226					apoptosis
SOD2	-2.07097					apoptosis
SORT1	-3.87832	-3.47393				apoptosis
STK3		6.64386				apoptosis
URI1		6.64386	-6.64386			apoptosis
BAG4	6.64386		-6.64386
H2AX		2.8474	2.06592		cell cycle
RAD23A		6.64386			cell cycle
SKP1			6.64386		cell cycle
FBXO7		-6.64386	6.64386		cell cycle
KLHL22	-6.64386	6.64386			cell cycle
OBSL1		-6.64386	-6.64386		cell cycle
TUBA4A			1.77104		cell cycle
TUBB4B			1.77905		cell cycle
WDR5	-2.662	-4.64386			cell cycle
GPS1			3.09221
COPS8		-6.64386
PUM2			6.64386
ACTBL2		-3.32193	-1.80088
CIRBP	6.64386
COMMD10	-6.64386	6.64386	3.34993
DCAF13			-4.68038
DCAF6	6.64386	6.64386
DNAJC8	2.07313
EEF1A2			2.12664
EMG1	1.22033
GAN	2.67875		2.82232
HSPA1L		2.21257
KLHDC10	6.64386	6.64386
NIT1	-3.27928
PRDX5	-1.68966
RPL13	-1.37707
RPL35A	-1.62149
RPLP1		-6.64386
RPS10			1.60834
SHKBP1	-1.53952
TIAL1			1.58207
UBXN7		-2.34373
COL5A1		3.35783
LOXL2	-6.64386	-6.64386	-6.64386
A2M	-1.36587
ILKAP	-6.64386	6.64386	6.64386
S100P			-6.64386
CFL2		-2.55639
CDK5	6.64386	-6.64386			cell cycle
MAPRE3		6.64386			cell cycle
ARCN1	-1.13924
GRSF1			-2.24469
MAP4K4	6.64386
MAPK1IP1L	-3.04692
CYP2S1			-1.78091
ACD	-6.64386				cell cycle
ANAPC1	4.07724	6.64386			cell cycle
ANAPC10	6.64386				cell cycle
ANAPC7			-6.64386		cell cycle
BABAM1	-2.46806				cell cycle
BABAM2		4.32085	6.64386		cell cycle
CCNT1	-3.23786				cell cycle
CDC16	-2.88897				cell cycle
CDK4	-6.64386				cell cycle
CDK9	6.16438				cell cycle
CTBP1	6.64386				cell cycle
E2F4		6.64386	6.64386		cell cycle
FEN1		-2.12658			cell cycle
H2AC6		-6.64386	-6.64386		cell cycle
HERC2			2.14405		cell cycle
MAP2K1		-6.64386			cell cycle
MCRS1			-6.64386		cell cycle
MDC1		6.64386	3.34497		cell cycle
NOTCH2	-6.64386	-6.64386			cell cycle
NSD2	-6.64386	4.94097			cell cycle
NUP205	-1.55639				cell cycle
NUP42			-6.64386		cell cycle
NUP58		-2.93236	3.33342		cell cycle
POLA1		-6.64386			cell cycle
POLE3	6.64386		-6.64386		cell cycle
POLR2G			6.64386		cell cycle
POM121C			6.64386		cell cycle
PPP2CB	-2.23786	-1.84166			cell cycle
PPP2R5E		-6.64386	-6.64386		cell cycle
PPP5C		-6.64386			cell cycle
RHOA			2.87951		cell cycle
RMI2	-3.96578	-6.64386			cell cycle
RPA2	-6.64386				cell cycle
RRM2		6.1685			cell cycle
SMC5	2.57555	4.60033			cell cycle
TAF10			-6.64386		cell cycle
UBE2I		3.60348			cell cycle
KIF18B			-6.64386		cell cycle
ARID2			2.20195		cell cycle
BRD7	-6.64386		-6.64386		cell cycle
CCNL2	6.64386				cell cycle
CCNY	-2.59074				cell cycle
CD2AP	-6.64386				cell cycle
CDK5RAP1		6.64386			cell cycle
CENPF		6.64386			cell cycle
CEP55		-1.84684			cell cycle
CHMP4A	-6.64386		3.53468		cell cycle
CHMP4B	-6.64386	6.64386			cell cycle
CNOT3	6.64386	-6.64386	6.64386		cell cycle
CNOT4	-3.30757				cell cycle
CNOT7	6.64386		6.64386		cell cycle
CSNK1A1			3.08389		cell cycle
CSPP1	-6.64386				cell cycle
DCTN3	-6.64386	-6.64386	-6.64386		cell cycle
EPB41			-6.64386		cell cycle
ERH	-2.38836				cell cycle
EXOC3	-6.64386				cell cycle
EXOC5	6.64386	-6.64386	-6.64386		cell cycle
GOLGA2			-2.29336		cell cycle
ING1	-6.64386				cell cycle
INTS3		6.64386	6.64386		cell cycle
JADE1	-6.64386				cell cycle
KIF11	-6.64386		-6.64386		cell cycle
KIF22		-6.64386			cell cycle
KIFC1			-5.15843		cell cycle
LAMTOR5	-6.64386	-6.64386			cell cycle
LYN			6.64386		cell cycle
MECP2		4.24336			cell cycle
METTL3		-6.64386	6.64386		cell cycle
NAA10		-6.64386			cell cycle
NEDD1		-6.64386			cell cycle
PAK4			3.21925		cell cycle
PBRM1		-3.94342			cell cycle
PBX1	-6.64386		-6.64386		cell cycle
PDCD2L		6.64386	-6.64386		cell cycle
PHF8	4.00917		-3.12029		cell cycle
PIK3C3		6.64386	6.64386		cell cycle
POLDIP2	2.18396				cell cycle
RAB1B	-2.15843				cell cycle
RAB35		1.68572	-1.30757		cell cycle
RASA1	-6.64386		-6.64386		cell cycle
REEP3		-6.64386	6.64386		cell cycle
RHOC	-3.71786				cell cycle
RIDA			-6.64386		cell cycle
RTF2		-2.95456			cell cycle
RTTN	6.64386		-6.64386		cell cycle
SBDS	-2.24469				cell cycle
SEPTIN8	1.25822				cell cycle
SH3GLB1			4.08432		cell cycle
SIRT2			-6.64386		cell cycle
SLC38A9	-4.38082				cell cycle
SMARCC1			6.64386		cell cycle
SMARCD1	-6.64386				cell cycle
SPAST	-6.64386	-3.68038			cell cycle
TACC2			-3.33643		cell cycle
TDRKH			-6.64386		cell cycle
TENT4B	6.64386				cell cycle
TUBG1		6.64386			cell cycle
UBR2	-6.64386		6.64386		cell cycle
UHRF2	4.25361	4.22535	3.99792		cell cycle
VPS72		6.64386			cell cycle
VRK1		-2.38836			cell cycle
WDHD1			2.09119		cell cycle
WIZ	6.64386	6.64386			cell cycle
ZW10		6.64386			cell cycle
NME1			1.5008
ACTG1			2.07485
ACTN1			1.71984
ADA	-5.71786
ADAR	-1.14561
ADPRS		3.89772
AK1	-6.64386	-6.64386
ARAF	-4.29336
CBX8	-6.64386	-6.64386
CDH2			2.51828
DAD1		2.64893	-1.63935
DTX3L			6.64386
ERCC5	6.64386	6.64386
GRB2			4.49378
GTF2B	-6.64386
GTF2F2		6.64386	4.52074
HDAC7	-6.64386
HIRA		6.64386
HMGA1		1.70487
IFNGR1	-6.64386	5.05333
IL6ST			6.64386
ITGA11		-3.45799	2.81085
KPNA6		-1.96016
MSH3		-3.60823
NELFA		6.64386
NSMCE3	6.64386
OSMR		6.64386
POLR3A	-6.64386	-6.64386	-6.64386
POLR3B		-6.64386
RING1		-2.48197	3.01578
SMAD5		6.64386
SURF1			-2.47393
TDP2	-6.64386
TP53I3			2.0939
UNG	3.22774	-6.64386
SYNJ2			6.64386
WDR4			6.64386
AARSD1		-6.64386	-6.64386
AASDHPPT	6.64386	-6.64386
ABCB10	-6.64386		-6.64386
ABCC11	-6.64386
ABCD1		6.64386
ABCD4		-6.64386
ABCF3	-6.64386	6.64386
ABHD14B	3.01757
ABHD5			-6.64386
ACADS		6.64386	-6.64386
ACOT1	-1.53952
ACOX3	6.64386	6.64386	6.64386
ACP2			-3.05889
ACSS2		-6.64386
ACTR10	-6.64386
ACTR1B	-6.64386	6.64386
ACTR6			4.84308
ACYP1			-6.64386
ADGRG2		4.34049
ADGRG6		6.64386	-6.64386
ADGRL2	-6.64386	-6.64386	2.86552
ADK	-6.64386
ADPGK		-3.18442
AGAP3		-6.64386
AGO1	5.1389
AGPAT1	4.85015	3.49978	3.28229
AGTRAP	2.44943
AHSG		3.13027
AIDA	-6.64386
AIFM2	-2.94342
AKAP10			-6.64386
AKR1A1			3.3099
AKR7A2	-6.64386	6.64386
ALDH1B1	-1.51046
ALDH1L1		1.79494
ALDH3A1	-1.07704
ALG6			3.65821
AMACR	-6.64386	-6.64386
AMIGO2			3.87745
ANKRD11	6.64386	-6.64386
ANP32B		6.64386	3.6931
ANXA13		-2.53116
ANXA7		-1.85204
ANXA8L1		6.64386
AP1G1			2.05901
AP1M1	-3.42663
AP1M2		6.64386
AP2A2		-6.64386
AP3B1	-1.74662
API5	-1.24127
APOA1			-4.26534
ARFGAP2		-6.64386
ARFIP1		-6.64386
ARGLU1		-1.83136
ARHGAP17	6.64386		-6.64386
ARHGAP5	-6.64386		-6.64386
ARHGEF12			-6.64386
ARHGEF18	-6.64386		6.64386
ARHGEF28		-6.64386
ARL1		6.64386
ARMT1		-6.64386
ARNT			-6.64386
ARPC4		3.26409
ARSA	-6.64386	5.52901
ARSB		-3.662
ARSD		6.64386	-6.64386
ATG13	-6.64386		6.64386
ATG4B		6.64386	6.64386
ATG7	-3.25154
ATIC		1.45418
ATP13A3			-6.64386
ATP5PB	-2.38082
ATP6AP2	-6.64386	6.64386
ATP6V0D1	-3.01159
ATP6V1G2			3.05242
B4GALT4		-2.61706
BCAR3			6.64386
BCL9L	6.64386	-6.64386	6.64386
BICD2	-6.64386		-6.64386
BICRA		6.64386	-6.64386
BLK	-6.64386	-6.64386
BLMH	6.64386	6.64386	-6.64386
BORCS6	6.64386		-3.05889
BPNT2		-2.13289
BTAF1	1.98768
BUD31	-3.79586	-6.64386
BYSL		-3.81604
C11orf54	6.64386		6.64386
C11orf98	-6.64386	-3.79586
C18orf21			4.77621
C18orf25	6.64386	6.64386
C19orf47	-6.64386
C1GALT1C1	-6.64386
C1RL		-3.85726
C20orf27			4.19606
C4orf3	6.64386
C5orf22	-6.64386
C7orf50		6.64386
CACTIN			-6.64386
CALCOCO1		-6.64386
CALU			1.53107
CAMSAP2			-6.64386
CASD1	-6.64386	6.64386
CBR1		2.02574
CBX1	-2.05289
CC2D1A			-6.64386
CCDC71			6.64386
CCDC71L			-6.64386
CCDC88A	6.64386	6.64386
CD47			1.57095
CD68			6.64386
CD99L2		-5.2109
CDC42BPB			1.79036
CDC42EP3		-6.64386
CDC42SE2	-6.64386		6.64386
CDCP1		6.64386
CDH4		-6.64386
CDIPT	-4.96578
CDSN	-6.64386
CDV3		6.64386
CDYL			-6.64386
CEACAM1	-6.64386		-6.64386
CELF1	-6.64386
CELSR1	6.64386		-6.64386
CERS5	6.64386	6.64386
CHCHD3		-1.60384
CHCHD4			6.64386
CHCHD6	6.64386	-6.64386	-6.64386
CHD2		6.64386	-6.64386
CHD6			-6.26534
CHD8			1.78534
CHID1		-3.64386
CIAO1	-6.64386	-6.64386
CLDN2			-1.95456
CLGN		6.64386
CLN6		-4.26534
CLPTM1L		-6.64386
CMIP		6.64386
CNN2	1.123
CNNM2	-2.57347
CNPY3	-6.64386	-6.64386
CNTNAP1	-6.64386	-6.64386	-6.64386
CNTNAP3			3.25807
COA3		3.84056
COA6		6.64386
COG1	-2.81604	-2.67116	-2.71786
COL4A1			6.64386
COMT		-2.23107
COPG2			5.8673
COQ6			-6.64386
COQ8A		-6.64386	6.64386
COX5A	-6.64386	-6.64386
CPPED1			2.68122
CPS1	-1.17462
CPSF1	-1.48197
CSTA		-6.64386	-6.64386
CTSA	-6.64386	6.64386
CTSS			-6.64386
CWC25		4.06273
CWF19L1	-6.64386		-6.64386
CWF19L2	-6.64386	6.64386
CYB5A	1.56608	3.14323
CYB5B		2.76341	3.09913
CYBA		-3.18442
CYBC1	1.67897
CYBRD1	-6.64386
DBI		4.03888
DBT		-2.32193
DCP1B	-6.64386		-6.64386
DDAH1		4.13258
DDT	2.67288
DDX19B		-6.64386
DDX20	-3.01159
DDX54	-1.46196
DDX6	-2.33643
DENND11	6.64386
DENND4C	6.64386
DERA	-6.64386	-6.64386
DERL1			5.15652
DGKA	2.88869	6.64386	3.17664
DHPS		-5.87832
DHRS3			-3.62593
DHRS7B	-2.60823
DHX30			-1.41504
DHX32	-3.68038	6.64386	6.64386
DIMT1		-2.42663
DIP2B			-3.81604
DLGAP4		-6.64386	6.64386
DNAAF10			-6.64386
DNAJA2	1.31673
DNAJB4	6.64386	-6.64386	6.64386
DNAJB6		-3.64386
DNAJC1	6.64386	-6.64386
DNPH1	3.10719	4.14584	6.64386
DPM1	2.44837
DPP7			-1.64837
DPY30	-3.18442
DRAP1			6.64386
DTNB		-6.64386
DTYMK		3.42129
EBAG9	3.95671
ECI2		6.64386
EFCAB14		6.64386
EFR3A	-6.64386		6.64386
EHMT1			-2.662
EIF1AX	-6.64386
EIF2D			6.64386
EIF3D		-1.72738
EIF3J			-5.57347
EIF4A3	1.20977
EIF4G3	-6.64386	6.64386
ELOVL1		-2.92139
ELOVL5	-6.64386
ELP1		6.64386
ELP4	-6.64386	6.64386
EMC1	-1.12343
EMC10	3.5764	6.2786
EMC3		-4.03505
EMC7	-1.81604	3.56572
EMC8		2.33999
EMC9			6.64386
EML2		-6.64386
EMSY	3.89801		2.14045
EPB41L5		6.64386
EPHX2	-6.64386	-6.64386
EPPK1	6.64386	6.64386
EPS15			6.64386
ERBIN	6.64386
ERF			6.64386
ERP44		-2.48197
ETV3	-6.64386
EVPL	-2.06492		-6.64386
EXT2			-3.22432
FA2H			-6.64386
FAM117B			6.64386
FAM20B	-6.64386	6.64386	4.21692
FAM219B		-6.64386
FAM234A			-6.64386
FAM83G			-2.36587
FAM91A1	6.64386
FAR1	-2.12658	-2.9885
FARP2			-6.64386
FARS2		-6.64386
FAU	-2.46594
FBXO38	-6.64386	6.64386
FHIP2B		6.64386	6.64386
FKBP11			6.64386
FKBP2	5.42747		6.64386
FLRT3		6.64386
FLVCR1			3.62492
FLVCR2	-6.64386	6.64386
FMC1		6.64386
FMNL2	-6.64386	-6.64386
FNDC3A			-6.64386
FNDC3B		-1.72261	-2.9885
FRMD8			-6.64386
FUCA2			-2.45799
FZD5	6.64386
FZD6	-6.64386		-6.64386
GABARAPL1		6.64386
GALNS		-6.64386
GALNT4		6.64386	6.64386
GARRE1	-6.64386
GATAD1	-6.64386		6.64386
GDE1	-6.64386
GEMIN4	-2.68966
GEMIN7		-6.64386	6.64386
GLE1	-6.64386
GLIPR1	6.64386	6.64386	6.64386
GLMN		-6.64386
GLMP	-6.64386	-3.35107
GLRX		6.64386
GLRX3			1.72814
GLUD2	-6.64386
GNG5	6.64386
GNPDA1		-6.64386
GOSR1	-6.64386
GPAA1			-3.45799
GPALPP1	6.64386	6.64386
GPKOW		6.64386	-6.64386
GRAMD1C		-4.1078	6.26392
GTF2E1		-5.87832	4.56108
GTF2E2		-2.93236	-6.64386
GTF3C1			-1.91594
GULP1		-6.64386
GXYLT1	-6.64386
H2AC21		-6.64386
H2BC18		-1.48197
H6PD		6.64386
HABP4	-6.64386	-6.64386	-6.64386
HACD2	1.2461
HAT1		4.76723
HBS1L			6.64386
HCCS	-6.64386		6.64386
HCFC2			6.64386
HDHD5		-3.4112
HEATR6	-2.9105		6.64386
HERC4			-5.01159
HIKESHI			-6.64386
HLA-C			-3.35107
HLA-E			-3.07097
HMG20A			-6.64386
HMGN2	-1.57347
HMGN4	6.64386	6.64386
HRNR	-6.64386	-6.64386
HSBP1		6.64386	6.64386
HSD17B8	-4.05889
ICE1	-3.29336	6.64386
IDH3B		2.78952
IDUA		-6.64386	-6.64386
IFITM2	-6.64386
IGFBP4		4.92714
IGHMBP2		-6.64386	6.64386
IGSF3	-6.64386		-3.42663
IMUP	-2.01159	-2.23786
INTS1	4.09828
INTS12		-6.64386	-6.64386
INTS2			-4.29336
IQGAP2		-4.92139
IRF2BPL	2.36008
ISCA1			2.05797
ISCU			6.64386
ISG20L2		-6.64386	-6.64386
ISOC1		-6.64386
ISOC2	-6.64386	-2.2863
ITIH1	3.52569	-6.64386
IVD			-3.02327
JAGN1	6.64386	6.64386
JMJD6	-6.64386
KCT2		-3.96578	-6.64386
KCTD15		6.64386
KDM2A		-6.64386
KDM5A	6.64386		-6.64386
KIAA0100	-6.64386
KIAA0319L	-6.64386	-6.64386	-6.64386
KIAA2013			-5.87832
KIF13B		-4.50635
KLC4		6.64386	-6.64386
KLF13		-6.64386	-6.64386
KLHDC4			-6.64386
KLK11		6.64386
KMT2D			-6.64386
KMT5B	-6.64386		-6.64386
KNOP1			2.45943
KPNA3		-2.61706
KRT12			-1.93788
KRT20	-6.64386	6.64386
KRT38	-6.64386	-6.64386
KRT79		-5.87832	4.0351
KRTCAP2		6.64386
L3MBTL3			-6.64386
LAMP2		2.9982
LGALSL	6.64386	-6.64386
LGR4	-6.64386
LHFPL2		-3.02327
LIMA1		-2.84684
LIMD1		6.64386	-6.64386
LIMS1	-3.1078
LIPA		6.64386
LMBR1		-6.64386
LMBRD2			6.64386
LMCD1			2.62106
LMF2			-1.70369
LNPEP	-2.59074
LPAR1			-6.64386
LPCAT4		6.64386
LRP4	4.90771		6.64386
LRRC8D	-2.58208
LRSAM1	-6.64386
MAGOH			3.73725
MAIP1			-2.05289
MAN1A2			6.64386
MAN1B1		6.64386	6.64386
MAOA		-6.64386
MARCHF5	6.64386	-6.64386
MARS2			-6.64386
MAST1	-2.59074	-6.64386
MCCC2	1.49108
MDFIC	1.64339	6.64386
MED12	2.47897	5.92022
MED17			-3.77596
METAP2		-2.29336
METTL15			-6.64386
METTL2A		6.64386
METTL9	-4.2109
MFSD14C	-6.64386	-6.64386	6.64386
MFSD8			-6.64386
MGRN1		6.64386
MGST1			-1.57777
MGST3			-2.79586
MIB1	6.64386
MIDEAS	6.64386
MIEN1			-6.64386
MINPP1		-6.64386	-6.64386
MKLN1		-6.64386
MKRN1	6.64386		6.64386
MLYCD			-6.64386
MMAB		-6.64386
MMP24OS			-6.64386
MOB2	-6.64386
MOSPD1	6.64386	-6.64386	5.64152
MOSPD2	-6.64386	-6.64386
MPDZ		3.03598
MPV17L2	6.64386	-6.64386	-6.64386
MRC2	5.20899	6.64386
MRM3		-2.18442
MRPL11			-2.58208
MRPL13	6.05322	6.64386	-2.52284
MRPL14			6.64386
MRPL15		-2.79586	-1.08009
MRPL43	5.46751		4.01141
MRPL46			6.64386
MRPS10	-6.64386
MRPS12		-6.64386
MRPS18B		6.64386
MRPS26	6.64386
MRPS5	1.58063
MRPS6			6.64386
MRTFA	-6.64386		-6.64386
MSANTD2		-6.64386
MSI2	6.64386	-6.64386
MSL1	6.64386	6.64386
MT1X		6.64386
MT2A		1.93697
MTCH1	-2.76611
MTERF4	-3.33643	-6.64386
MTFMT		-6.64386	-6.64386
MTMR3	3.02538
MT-ND4	4.80875
MT-ND5		-6.64386
MTSS2	-6.64386	-6.64386	6.64386
MUC13		-6.64386
MVK		6.64386
MXRA7	3.72083
MYDGF	2.36597
MYH1	6.53992
MYH14			-2.30757
MYH3	-6.64386		3.09018
MYO10		-6.64386	6.64386
MYO15A		4.98677	4.12391
MYRF			-6.64386
NAA15			6.64386
NAA30	3.89676		-6.64386
NAA35	-4.35107		-2.68038
NAF1	6.64386
NAGA		6.64386
NAXD			-6.64386
NCLN	-2.42663
NDFIP2		6.64386	3.57701
NDUFA12	-6.64386
NDUFA2		5.70609
NDUFA4		6.64386	-6.64386
NDUFA9		3.09896
NDUFAF1	-6.64386		6.64386
NDUFAF2		-6.64386	4.05537
NDUFB6		6.64386	6.64386
NDUFS7		-3.18442
NDUFV1	-1.61706
NDUFV2		-4.71786
NECAP2		6.64386
NEFH		-6.64386	-3.8997
NENF			-4.23786
NEO1		6.64386
NFIA	-6.64386	-6.64386
NFU1	5.38636	6.64386
NFXL1	6.64386
NHLRC2	-3.85726
NIP7	2.43669
NIPA1		-2.32916
NIPSNAP1		-4.44222
NIT2	-1.68966
NMI		-6.64386
NOA1			-6.64386
NOL8	6.64386
NOM1	-2.78588
NPC2		2.15153
NR1H2			6.64386
NSD3		6.64386	-6.64386
NT5DC3			-6.64386
NUBP2		6.64386
NUCB1		-1.39973
NUCB2		-3.44222
NUDT1			6.64386
NUTF2		2.98932
OAS3		6.64386
OCIAD1			6.64386
OCRL		6.64386
OGFR	-6.64386
OLA1		-1.74662
OPLAH		-6.64386	-6.64386
OSBPL9	6.64386	6.64386
OSTM1		6.64386
OTUB2			-2.46594
PACC1		-6.64386
PACSIN3	-6.64386	2.71677
PARP12		6.64386
PARP16		6.64386
PARS2	-3.04692
PBDC1		6.64386
PCYOX1	-1.2723
PDCD4		6.64386
PDHX	-2.23107
PDK3	-3.85726	3.00899
PEX10			-6.64386
PFKM	-3.8365
PFN1		1.62527
PGAM1	-1.56064
PGK2		6.64386
PGM3		-6.64386
PGRMC1	1.9855
PHF23	6.64386		-6.64386
PIGK	-6.64386	6.64386
PIGT	-3.27928
PIP4K2A	4.69237
PIP4K2C	6.64386		-6.64386
PIR			-2.37333
PITPNB		6.64386
PKN1	6.64386	6.64386
PLCB3		6.64386
PLD1		6.64386	-6.64386
PLD2	-6.64386
PLEKHA5	-1.8625	-2.49818
PLPP6	6.64386		-3.73697
PMM2		-5.71786
PNPO	-6.64386	6.64386	6.64386
POGK		-6.64386
POGLUT1	-6.64386	6.64386
POLR1F	6.64386
POR	-1.31115
POTEE	3.70741		3.93234
PPEF1	-2.79586		-5.79586
PPFIA1	6.64386		3.60621
PPFIBP2		6.64386
PPM1H			6.64386
PPP1R14B	2.56413
PPP1R8	-3.17137
PPT1		5.45128
PRAG1	6.64386	6.64386
PRDX4		2.778
PREP	-2.26534
PRPF38A	6.64386	6.64386	-6.64386
PRPF38B			-1.82623
PSAP		3.1177
PSPH		-6.64386
PTBP2	-6.64386	-6.64386
PTCD1	6.64386		6.64386
PTMA		4.77774
PTPRA			-6.64386
PTPRM	-6.64386
PTPRS		5.97655
PWWP2A	6.64386	6.64386
QPCTL	4.59126		-3.07097
QSER1	-3.07097
RAB23		-6.64386
RAB24	-6.64386
RAB6A		2.68145
RAB6B	-6.64386
RAB9A	6.64386	-6.64386
RABEP1			-6.64386
RABEP2	-6.64386
RABGGTB			5.50026
RABIF	-6.64386
RANBP3	-2.74662
RAP1A		6.64386
RAP2A		6.64386
RAP2B			2.61188
RARS2		6.64386
RASAL2	-6.64386	-6.64386	-6.64386
RAVER2			-4.75633
RBFOX3	-6.64386	-6.64386
RBM22	2.12135
RBM6			-4.15843
RCOR1		-6.64386
RDH10	6.64386	-6.64386
RERE			6.64386
RETSAT	-1.84166
RFT1		2.94129
RHOD	-3.77596
RIOX2		-6.64386	-6.64386
RLF		6.64386
RMC1	6.64386	6.64386
RNF115		-4.60823
RNF121	2.67536
RNF214		-2.88897
RNF25			6.64386
RNF5			6.64386
RNPC3	2.21132	-3.92139
RP9			-6.64386
RPL17	-1.152
RPL32			1.72683
RPL36	-4.71786
RPL37A		5.36363
RPS15		-1.84684
RPS19		-1.53116
RPS4Y1	6.64386		-6.64386
RPUSD3	-6.64386	6.64386	6.64386
RPUSD4			-6.64386
RRP15		3.75766
RRP7A			6.64386
RSBN1		6.64386
RSRC1	-6.64386
RTCA		-6.64386
RTN3	1.53057
RTRAF	2.72181		3.25263
RUFY1		6.64386
S100A10	2.27083
SAMD4B	-6.64386
SAP130			-6.64386
SBNO1		-2.82623
SCAF8	-6.64386	6.64386	6.64386
SCCPDH	-2.17788
SCO1		4.06652
SCP2	-1.31115
SCYL2	-6.64386
SDHB	6.64386	-3.08314
SEC11A			-6.64386
SEC24A		6.64386
SEC24D	-6.64386	6.64386	6.64386
SELENOH	-6.64386
SEMA4B	6.64386
SERPINB12	6.64386	6.64386	-6.64386
SERPINB9		-6.64386
SETX		6.64386
SF3B5		6.64386
SH3BP4	6.64386		-6.64386
SHANK2	6.64386
SHCBP1	-6.64386
SIN3B	-6.64386	-6.64386
SIPA1L1	-6.64386
SIPA1L2	-6.64386		-6.64386
SLAIN2			3.62445
SLC11A2			6.64386
SLC15A4	-6.64386	3.30232
SLC16A2		3.26933
SLC1A4		6.64386
SLC20A2			6.64386
SLC25A1	-1.62593
SLC25A20		2.9703
SLC25A36			3.15688
SLC25A44		6.64386
SLC2A13			-6.64386
SLC2A3		6.64386
SLC30A6			-6.64386
SLC30A7		3.09643	2.58087
SLC35B1	4.42371	-4.68038	-6.64386
SLC38A7	-4.60823	3.60193
SLC39A14	2.87657
SLC44A1			-3.01159
SLC5A6		3.94982
SLC7A7	6.64386	6.64386
SLC9A1	2.70465		6.64386
SLC9A7	-6.64386
SLCO3A1	6.64386
SLIRP	-3.47393	-3.12029
SLU7	-2.191		-3.39593
SLX9		6.64386
SMG8			-6.64386
SMPD4			2.13159
SMPDL3B		6.64386	-6.64386
SNIP1			-6.38082
SNX11			-6.64386
SNX14		6.64386
SP3		6.64386
SPAG7	-6.64386		-6.64386
SPATA5			-3.22432
SPG7	-6.64386
SPP1		-4.13289
SPRYD4	3.15023
SPTA1	-6.64386		6.64386
SPTBN2			6.64386
SPTLC2	-3.14561
SRBD1		-6.64386
SREK1IP1		-6.64386
SRP19			-3.92139
SRP68		-2.32916
SRP9		6.64386
SRSF8	-6.64386	-6.64386
SS18			3.08729
SSH3	6.64386
STAM2	-6.64386	6.64386
STARD7		-6.64386
STBD1		6.64386	6.64386
STK38			3.57022
STUB1	-6.64386
SUDS3			-6.64386
SUGP1	-2.9105
SUMF2	-3.79586	-6.64386	6.64386
SYNC	-3.62593
SYNGR2	-2.31473
SYNRG		6.64386
TAF4		-6.64386
TAF8			6.64386
TAGLN	6.64386
TAPBPL	6.64386
TAX1BP1	-2.88897
TBC1D10B	2.53953
TCAF1	1.56852		2.88636
TECPR2	6.64386		6.64386
TECR	-2.50635		-1.37707
TEX2		-6.64386	6.64386
TFB2M	-6.64386		-6.64386
TFPI2			6.64386
TGFB1I1			6.64386
THNSL1		6.64386
THOC2			-1.72261
THOP1	-6.64386
THUMPD1			6.64386
TIGAR	-6.64386	-6.64386	-6.64386
TIMM13		6.64386
TIMM17A		-6.64386
TIMM22	-3.71786
TIMM29			3.12019
TIMM9		6.64386
TIMMDC1			6.64386
TLCD1	-6.64386	6.64386	6.64386
TM7SF3			3.78848
TMCC1		-6.64386
TMCO1		-1.88364
TMED3	6.64386
TMED8		-6.64386	6.64386
TMEM126A			-2.54793
TMEM168	6.64386		-6.64386
TMEM184C	-6.64386
TMEM199			3.7433
TMEM201	6.64386	6.64386
TMEM248	6.64386	-6.64386	-6.64386
TMEM259	6.64386	-6.64386
TMEM47			6.64386
TMEM63A			5.9278
TMSB4X			1.62761
TNIP1	6.64386	-6.64386	6.64386
TNRC6A			-6.64386
TNS1	6.64386		6.64386
TNS2	6.64386	6.64386	-6.64386
TOLLIP		-2.01159	2.05068
TOMM34			-6.64386
TOR1B			-6.64386
TP53RK	-6.64386
TPBG		-2.30757	-3.71786
TPM1			2.82924
TPP1			-3.39593
TRAPPC9	-6.64386
TRIM3			-6.64386
TRIM5		6.64386
TRIM65		3.93423
TRIP10	-6.64386	-5.15843
TRIR			-6.64386
TRUB1	-1.51046
TSEN2			-6.64386
TSEN54		-3.50635
TSKU		-6.64386
TSPAN14	6.64386
TSPAN4		-5.64386	2.67965
TSSC4			3.70775
TTC17		-6.64386
TTF1			-6.64386
TUT7	-6.64386
TWF2	6.64386	-6.64386	6.64386
TYMP	-6.64386
TYSND1		6.64386
UBA5	-6.64386
UBASH3B			-6.64386
UBE2V1	1.07382
UBIAD1		3.5208
UBTF		-1.75633
UBXN8	-3.55639	6.64386	3.10769
UFM1		6.64386	-6.64386
UPP1	2.15445		-3.8365
USP24			6.64386
USP34			-6.64386
UTP3	6.64386
UTS2		6.64386	6.64386
VAMP2			6.64386
VANGL1		-3.75633	2.75446
VAV2	6.64386		6.64386
VEZF1	-6.64386	6.64386
VEZT			-6.64386
VIL1		6.64386
VMP1	-6.64386
VPS18			-6.64386
VPS39	-6.64386
VPS51	-6.64386		6.64386
VRK3	6.64386	6.64386	-6.64386
VSIR		6.64386
VTA1			4.42089
WDR11		3.45167
WDR55		6.64386
WDR75		3.05953
WIPF2	-6.64386
YES1		-6.64386
YIF1A		6.64386	6.64386
YIPF1	2.7995	-3.47393
YIPF5			3.06729
YKT6		-3.08314	-4.03505
YTHDF1			2.10232
ZC3HAV1L		-6.64386
ZCCHC17		6.64386
ZCCHC3	6.64386		-6.64386
ZDHHC20		-6.64386
ZEB1	6.64386	6.64386
ZFC3H1	-6.64386		-6.64386
ZMAT2		-3.12029
ZMYM4	-5.87832	6.64386
ZNF217	-6.64386	-6.64386	-6.64386
ZNF579		6.64386	-6.64386
ZNF618	6.64386	6.64386
ZNF687		-4.53952
ZNF800	-2.09542	-2.6529
ZNF865			-6.64386
ZNHIT6	6.64386

## Sheet: Table S5
Table S5. Thermofisher ProteomeDiscoverer® software nodes settings and Processing/Consensus workflow for protein identification, quantification and differential analysis.
Processing Step
Spectrum Files RC	1. Search settings
Spectrum Files RC	Protein Database	Homo sapiens (sp_canonical TaxID=9606) (v2022-03-02)
Spectrum Files RC	Enzyme Name	Trypsin (Full)
Spectrum Files RC	Precursor Mass Tolerance	20 ppm
Spectrum Files RC	Fragment Mass Tolerance	0.5Da
Spectrum Files RC	Dynamic Modification	None
Spectrum Files RC	Static Peptide N-Terminus	None
Spectrum Files RC	Static Peptide C-Terminus	None
Spectrum Files RC	1. Static modification	Carbamidomethyl/+57.021Da ( C )
Spectrum Files RC	2.Static Modification	None
Spectrum Files RC	3.Static Modification	None
Spectrum Files RC	4.Static Modification	None
Spectrum Files RC	5.Static Modification	None
Spectrum Files RC	6.Static Modification	None
Spectrum Files RC	2. Regression Settings
Spectrum Files RC	Regression Model	Non-linear Regression
Spectrum Files RC	Parameter Tuning	Coarse
Spectrum Selector	1. General settings
Spectrum Selector	Precursor Selection	Use MS1 Preursor
Spectrum Selector	Use Isotop Pattern in Percursor Reevaluation	TRUE
Spectrum Selector	Provide Profile Spectra	Automatic
Spectrum Selector	2. Spectrum Properties Filter
Spectrum Selector	Lower RT Limit	0
Spectrum Selector	Upper RT Limit	0
Spectrum Selector	First Scan	0
Spectrum Selector	Last Scan	0
Spectrum Selector	Ignore specifed Scans	0
Spectrum Selector	Lowest Charge state	0
Spectrum Selector	Highest Charge State	0
Spectrum Selector	Min. Precursor Mass	350 Da
Spectrum Selector	Max Precursor Mass	5000Da
Spectrum Selector	Total intensity treshold	0
Spectrum Selector	Minimum Peak Count	1
Spectrum Selector	3. Scan Event Filters
Spectrum Selector	Mass Analyzer	(Not specified)
Spectrum Selector	MS Order	Is Not MS1
Spectrum Selector	Activation Type	(Not specified)
Spectrum Selector	Min. Collision Energy	0
Spectrum Selector	Max. Collision Energy	1000
Spectrum Selector	Scan Type	Is full
Spectrum Selector	Polarity Mode	(Not specified)
Spectrum Selector	4.Peak Filters
Spectrum Selector	S/N treshold (FT-only)	1.5
Spectrum Selector	5. Teplacements for Unrecognized Properties
Spectrum Selector	Unrecognized Change Replacements	Automatic
Spectrum Selector	Unrecognized Mass Analyzer Replacements	ITMS
Spectrum Selector	Unrecognized MS Order Replacements	MS2
Spectrum Selector	Unrecognized Activation Type Replacements	CID
Spectrum Selector	Unrecognized polarity Replacements	+
Spectrum Selector	Unrecognized MS Resolution @ 200 Replacement	60000
Spectrum Selector	Unrecognized Msn Resolution @ 200 Replacement	30000
Spectrum Selector	6. Precursor Pattern Extraction
Spectrum Selector	Precursor Clipping Range Before	2.5 Da
Spectrum Selector	Precursor Clipping Range After	5.5 Da
Sequest HT	1. Input Data
Sequest HT	Protein Database	Homo sapiens (sp_canonical TaxID=9606) (v2022-03-02)
Sequest HT	Enzyme Name	Trypsin (Full)
Sequest HT	Max. Missed Cleavage Sites	2.5 Da
Sequest HT	Min. Peptide Length	6
Sequest HT	Max. Peptide Length	144
Sequest HT	Max. Number of Peptides Reported	10
Sequest HT	2. Tolerances
Sequest HT	Precursor Mass Tolerance	10 ppm
Sequest HT	Fragment Mass Tolerance	0.02Da
Sequest HT	Use Average Precursor Mass	FALSE
Sequest HT	Use Average Fragment Mass	FALSE
Sequest HT	3. Spectrum Matchings
Sequest HT	Use Neutral Loss a Ions	TRUE
Sequest HT	Use Neutral Loss b Ions	TRUE
Sequest HT	Use Neutral Loss y Ions	TRUE
Sequest HT	Use Flaking Ions	TRUE
Sequest HT	Weight of a Ions	0
Sequest HT	Weight of b Ions	1
Sequest HT	Weight of c Ions	0
Sequest HT	Weight of x Ions	0
Sequest HT	Weight of y Ions	1
Sequest HT	Weight of z Ions	0
Sequest HT	4. Dynamic Modifications
Sequest HT	Max. Equal Modifications Per Peptide	3
Sequest HT	Max. Dynamic Modifications Per Peptide	4
Sequest HT	1. Dynamic Modification	Oxidation / +15.995 Da (M)
Sequest HT	2. Dynamic Modification	Phospho / +79.966 Da (S, T, Y)
Sequest HT	3. Dynamic Modification	None
Sequest HT	4. Dynamic Modification	None
Sequest HT	5. Dynamic Modification	None
Sequest HT	6. Dynamic Modification	None
Sequest HT	5. Dynamic Modifications (peptide terminus)
Sequest HT	1. N-Terminal Modification	None
Sequest HT	2. N-Terminal Modification	None
Sequest HT	3. N-Terminal Modification	None
Sequest HT	1. C-Terminal Modification	None
Sequest HT	2. C-Terminal Modification	None
Sequest HT	3. C-Terminal Modification	None
Sequest HT	6. Dynamic Modifications (Protein terminus)
Sequest HT	1. N-Terminal Modification	Acetyl / +42.011 Da (N-Terminus)
Sequest HT	2. N-Terminal Modification	Met-loss / -131.040 Da (M)
Sequest HT	3. N-Terminal Modification	Met-loss+Acetyl / -89.030 Da (M)
Sequest HT	1. C-Terminal Modification	None
Sequest HT	2. C-Terminal Modification	None
Sequest HT	3. C-Terminal Modification	None
Sequest HT	7. Static Modifications
Sequest HT	Peptide N-Terminus	None
Sequest HT	Peptide C-Terminus	None
Sequest HT	1. Static modification	Carbamidomethyl / +57.021 Da (C)
Sequest HT	2. Static modification	None
Sequest HT	3. Static modification	None
Sequest HT	4. Static modification	None
Sequest HT	5. Static modification	None
Sequest HT	6. Static modification	None
MS Amanda 2.0	1. Input Data
MS Amanda 2.0	Protein Database	Homo sapiens (sp_canonical TaxID=9606) (v2022-03-02)
MS Amanda 2.0	Enzyme Name	Trypsin (Full)
MS Amanda 2.0	Missed Cleavages	2
MS Amanda 2.0	MS1 Tolerance	10 ppm
MS Amanda 2.0	MS2 tolerance	0.02Da
MS Amanda 2.0	2. Static modification
MS Amanda 2.0	1. Static modification	Carbamidomethyl / +57.021 Da (C)
MS Amanda 2.0	2. Static modification	None
MS Amanda 2.0	3. Static modification	None
MS Amanda 2.0	Static Peptide N-Terminus Modification	None
MS Amanda 2.0	Static Peptide C-Terminus Modification	None
MS Amanda 2.0	Static Protein N-Terminal Modification	None
MS Amanda 2.0	3. Dynamic Modifications
MS Amanda 2.0	1. Dynamic Modification	Oxidation / +15.995 Da (M)
MS Amanda 2.0	2. Dynamic Modification	Phospho / +79.966 Da (S, T, Y)
MS Amanda 2.0	3. Dynamic Modification	None
MS Amanda 2.0	4. Dynamic Modification	None
MS Amanda 2.0	5. Dynamic Modification	None
MS Amanda 2.0	6. Dynamic Modification	None
MS Amanda 2.0	7. Dynamic Modification	None
MS Amanda 2.0	8. Dynamic Modification	None
MS Amanda 2.0	9. Dynamic Modification	None
MS Amanda 2.0	10. Dynamic Modification	None
MS Amanda 2.0	11. Dynamic Modification	None
MS Amanda 2.0	12. Dynamic Modification	None
MS Amanda 2.0	13. Dynamic Modification	None
MS Amanda 2.0	14. Dynamic Modification	None
MS Amanda 2.0	15. Dynamic Modification	None
MS Amanda 2.0	16. Dynamic Modification	None
MS Amanda 2.0	17. Dynamic Modification	None
MS Amanda 2.0	18. Dynamic Modification	None
MS Amanda 2.0	19. Dynamic Modification	None
MS Amanda 2.0	20. Dynamic Modification	None
MS Amanda 2.0	21. Dynamic Peptide N-Terminal Modification	None
MS Amanda 2.0	22. Dynamic Peptide N-Terminal Modification	None
MS Amanda 2.0	23. Dynamic Peptide C-Terminal Modification	None
MS Amanda 2.0	24. Dynamic Protein N-Terminal Modification	Acetyl / +42.011 Da (N-Terminus)
MS Amanda 2.0	25. Dynamic Protein N-Terminal Modification	None
MS Amanda 2.0	4. Additional Settings
MS Amanda 2.0	Max No. of same modifs	3
MS Amanda 2.0	Max. No. of Dynamic modifs	4
MS Amanda 2.0	Max number of same neutral losses (H2O, NH3)	1
MS Amanda 2.0	No. of considered NLs (modifications)	2
MS Amanda 2.0	Max. No. modif sites	6
MS Amanda 2.0	Ion Settings	b.y
MS Amanda 2.0	Neutral Loss settings	None
MS Amanda 2.0	Max. Rank	5
MS Amanda 2.0	Peptide Cut off score	1
MS Amanda 2.0	Maximum Peptide Length	20
MS Amanda 2.0	Minimum Peptide Length	0
MS Amanda 2.0	Perform deisotoping	TRUE
MS Amanda 2.0	Use Monoisotopic mass	TRUE
MS Amanda 2.0	5. Second Search
MS Amanda 2.0	Second search	FALSE
MS Amanda 2.0	6. Performance Settings
MS Amanda 2.0	Protein Database size	2000000
MS Amanda 2.0	Number of spectra per package	2000
Percolator	1. Target/Decoy Strategy
Percolator	Target/Decoy Selection	Concateated
Percolator	Validation Based on	Q-value
Percolator	2. input Data
Percolator	Maximum Dalta Cn	0.05
Percolator	Maximum Rank	0
Percolator	3. FDR Targets
Percolator	Target FDR (Strict)	0.01
Percolator	Target FDR (Relaxed)	0.05
Consensus Step
MS Files	1. Storage Settings
MS Files	Spectra to store	Identified or quantified
MS Files	Feature Traces to Store
MS Files	2. Merging of Identified Peptide and Proteins
MS Files	Merge Mode	Globally by Search Engine
MS Files	3. FASTA Title Line Display
MS Files	Reported FASTA Title Lines	Best Match
MS Files	Title Line Rule	ProteinAnnotationService
MS Files	4.PSM Filters
MS Files	Maximum Delta Cn	0.05
MS Files	Maximum Rank	0
MS Files	Maximum Delta Mass	0 ppm
MS Files	1 -10 Score and Treshold	0
Feature Mapper	1. Cromatographic Alignment
Feature Mapper	Perform RT Alignment	TRUE
Feature Mapper	Parameter Tuning	Coarse
Feature Mapper	Maximum RT Shift [min]	10
Feature Mapper	Mass Tolerance	10 ppm
Feature Mapper	2. Feature Linking and Mapping
Feature Mapper	RT Tolerance [min]	0
Feature Mapper	Mass Tolerance	0 ppm
Feature Mapper	Min. S/N Treshold	5
Precursor Ions Quantifier	1. General Quantification Settings
Precursor Ions Quantifier	Peptide to use	Unique+Razor
Precursor Ions Quantifier	Consider Protein for Peptide Uniqueness	TRUE
Precursor Ions Quantifier	Use Shared Quan Results	TRUE
Precursor Ions Quantifier	Reject Quan Results with Missing Channels	FALSE
Precursor Ions Quantifier	2. Precursor Quantification
Precursor Ions Quantifier	Precursor Abundance Based on	Intensity
Precursor Ions Quantifier	Min. #Replicate Features [%]	0
Precursor Ions Quantifier	3. Normalization and Scaling
Precursor Ions Quantifier	Normalization Mode	Total Peptide Amount
Precursor Ions Quantifier	Proteins For Normalization	None
Precursor Ions Quantifier	Scaling Mode	On All Average
Precursor Ions Quantifier	4. Exclude Peptides from Protein Quantification
Precursor Ions Quantifier	For Normalization	Use all peptides
Precursor Ions Quantifier	For Protein Roll-up	Use all peptides
Precursor Ions Quantifier	For Pairwise Ratios	Exclude Modified
Precursor Ions Quantifier	1. Considered Peptide Modification	None
Precursor Ions Quantifier	2. Considered Peptide Modification	None
Precursor Ions Quantifier	3. Considered Peptide Modification	None
Precursor Ions Quantifier	N-Terminal Considered peptides modifications	None
Precursor Ions Quantifier	C-Terminal Considered peptides modifications	None
Precursor Ions Quantifier	N-Terminal Considered Proteins Modifications	None
Precursor Ions Quantifier	C-Terminal Considered Proteins Modifications	None
Precursor Ions Quantifier	5. Quan Rollup and Hypothesis testing
Precursor Ions Quantifier	Protein Abundance Calculation	Summed Abundances
Precursor Ions Quantifier	N for top N	3
Precursor Ions Quantifier	Protein Ratio Calculation	Pairwise Ratio Based
Precursor Ions Quantifier	Maximum Allowed fold change	100
Precursor Ions Quantifier	Imputation Mode	None
Precursor Ions Quantifier	Hypothesis Test	T-test (Background Based)
Precursor Ions Quantifier	6. Quan Ratio Distributions
Precursor Ions Quantifier	1st fold change threshold	2
Precursor Ions Quantifier	2nd fold change threshold	4
Precursor Ions Quantifier	3rd fold change threshold	6
Precursor Ions Quantifier	4th fold change threshold	8
Precursor Ions Quantifier	5th fold change threshold	10
PMS Grouper	1. Peptide Group Modifications
PMS Grouper	Site Probability Treshold	75
Peptide Validator	1. General Validation Settings
Peptide Validator	Validation Mode	Automatic (Control peptide level error rate if possible)
Peptide Validator	Target FDE (strict) for PMSs	0.01
Peptide Validator	Target FDR (Relaxed) for PMS	0.05
Peptide Validator	Target FDR (Strict) for Peptides	0.01
Peptide Validator	Target FDR (Relaxed) for Peptides	0.05
Peptide Validator	2. Specific Validation Settings
Peptide Validator	Validation based on	q-value
Peptide Validator	Target/Decoy Selection for PMS Level FDR Calculation Based on Score	Automatic (Control peptide level error rate if possible)
Peptide Validator	Reset Confidences for Nodes without Decoy Search (fixed scores thresholds)	FALSE
Peptide and Protein Filter	1. Peptide Filters
Peptide and Protein Filter	Peptide Confidence at least	High
Peptide and Protein Filter	Keep Lower Confident PSMs	FALSE
Peptide and Protein Filter	Minimum Peptide Length	6
Peptide and Protein Filter	Remove Peptides Without Protein Reference	FALSE
Peptide and Protein Filter	2. Protein Filters
Peptide and Protein Filter	Minimum Number of Peptide Sequences	1
Peptide and Protein Filter	Count Only Rank 1 Peptides	FALSE
Peptide and Protein Filter	Count Peptides Only for top scored protein	FALSE
Protein Scorer	Not customization
Protein FDR Validator	1. Confidence Thresholds
Protein FDR Validator	Target FDR (Strict)	0.01
Protein FDR Validator	Target FDR (Relaxed)	0.05
Protein Grouping	1. Protein Grouping
Protein Grouping	Apply strict parsimony principle	TRUE
Peptide in Protein Annotation	1. Flanking Residues
Peptide in Protein Annotation	Annotate Flanking Residues of the Peptide	TRUE
Peptide in Protein Annotation	Number Flanking Residues in Connection Tables	1
Peptide in Protein Annotation	2. Modifications in Peptide
Peptide in Protein Annotation	Protein Modifications Reported	Only for Master Proteins
Peptide in Protein Annotation	3. Modifications in Protein
Peptide in Protein Annotation	Modification Sites Reported	All and specific
Peptide in Protein Annotation	Minimum PSM Confidence	High
Peptide in Protein Annotation	Report Only PTMs	TRUE
Peptide in Protein Annotation	N- Terminal Modification	None
Peptide in Protein Annotation	C-Terminal Modification	None
Peptide in Protein Annotation	Modification	None
Peptide in Protein Annotation	4. Positions in Protein
Peptide in Protein Annotation	Protein Positions for Peptides	Only for Master Proteins
IMP-apQuant Peptide and Protein	1 . Confidence Parameters
IMP-apQuant Peptide and Protein	apQuant Confidence High Cutoff	0.01
IMP-apQuant Peptide and Protein	apQuant Confidence Medium cutoff	0.05
IMP-apQuant Peptide and Protein	Score Components to Use	DeltaT1; DeltaT2; DeltaM1; F1; F2; F3; distF
IMP-apQuant Peptide and Protein	Replacement Value	5
IMP-apQuant Peptide and Protein	Scoring Method	sum
IMP-apQuant Peptide and Protein	Set Arealess to low	FALSE
IMP-apQuant Peptide and Protein	use Robust methods	TRUE
IMP-apQuant Peptide and Protein	2. Protein Area
IMP-apQuant Peptide and Protein	Peptides to use	Unique per Protein Group
IMP-apQuant Peptide and Protein	ID confidence Level	Medium
IMP-apQuant Peptide and Protein	MBR Confidence Level	High
IMP-apQuant Peptide and Protein	Peptides to use for Protein Area	iBAQ
IMP-apQuant Peptide and Protein	Grouping Method	sum
IMP-apQuant Peptide and Protein	3. Peptide Area
IMP-apQuant Peptide and Protein	Confidence chack	across runs
IMP-apQuant Peptide and Protein	Confidence to use	mode(lowest)
IMP-apQuant Peptide and Protein	Minimu area	50000
IMP-apQuant Peptide and Protein	Check overlaps	TRUE
IMP-apQuant Peptide and Protein	check for overlaps C13	TRUE
IMP-apQuant Peptide and Protein	test	TRUE
IMP-apQuant Peptide and Protein	4. Modifications to use
IMP-apQuant Peptide and Protein	Use all modifications for quantification	TRUE
IMP-apQuant Peptide and Protein	5. iBAQ Parameters
IMP-apQuant Peptide and Protein	Enzyme name	Trypsine (Full)
IMP-apQuant Peptide and Protein	Min peptide length	7
IMP-apQuant Peptide and Protein	6. Top X parameters
IMP-apQuant Peptide and Protein	# peps for protein area	3
IMP-apQuant Peptide and Protein	Usage of peptides	average
IMP-apQuant Peptide and Protein	7. Others
IMP-apQuant Peptide and Protein	Summary Confidence Level	Unknown
